# Supplementary material for: Gender differences in global antimicrobial resistance
Source: NPJ Biofilms Microbiomes. 2025 May 19;11:79. doi: 10.1038/s41522-025-00715-9 (PMC12089330; doi:10.1038/s41522-025-00715-9)
Supplement: Supplementary file 2 — Supplementary_Data1 [file 41522_2025_715_MOESM2_ESM.csv]

acc	sex_combined	host_age_years	age_category	geo_loc_name_country_calc	geo_loc_name_country_continent_calc	ARG_load	Usage	World_Bank_Income_Group	GDP_per_head	ARG_div_shan
DRR070899	male	8	Children	Thailand	Asia	760.108803662366	7	Upper middle income	-0.43	2.28103569739169
DRR070900	male	8	Children	Thailand	Asia	581.574096284147	7	Upper middle income	-0.43	2.69812279551318
DRR070901	female	8	Children	Thailand	Asia	600.232961347728	7	Upper middle income	-0.43	1.7838573795938
DRR070902	female	9	Children	Thailand	Asia	647.998933058489	7	Upper middle income	-0.43	2.60391238339058
DRR070903	female	8	Children	Thailand	Asia	567.549091240879	7	Upper middle income	-0.43	2.33725522948741
DRR070904	female	8	Children	Thailand	Asia	767.985322746589	7	Upper middle income	-0.43	2.51116491315522
DRR070905	male	8	Children	Thailand	Asia	1286.82263386075	7	Upper middle income	-0.43	2.54602061501759
DRR070906	male	11	Children	Indonesia	Asia	352.444860821483	3.6	Lower middle income	-0.68	2.57488474537971
DRR070907	female	10	Children	Indonesia	Asia	605.185678217241	3.6	Lower middle income	-0.68	2.07743080583533
DRR070908	female	10	Children	Indonesia	Asia	1596.74337787769	3.6	Lower middle income	-0.68	2.37741789252905
DRR070909	male	10	Children	Indonesia	Asia	535.823738049517	3.6	Lower middle income	-0.68	2.51790196876511
DRR070910	female	10	Children	Indonesia	Asia	664.156328441411	3.6	Lower middle income	-0.68	1.54760463649706
DRR070911	female	9	Children	Japan	Asia	1572.12622334853	5.3	High income	0.7	2.79060760393895
DRR070912	female	9	Children	Japan	Asia	1320.89583065337	5.3	High income	0.7	2.10120600534562
DRR070913	female	8	Children	Japan	Asia	547.446309251194	5.3	High income	0.7	1.7446878836247
DRR070914	female	9	Children	Japan	Asia	1492.01176442857	5.3	High income	0.7	2.81656779424789
DRR070915	female	9	Children	Japan	Asia	904.705326655172	5.3	High income	0.7	2.81328155598932
DRR070916	male	9	Children	Japan	Asia	490.589087941351	5.3	High income	0.7	2.48250961071581
DRR070917	female	9	Children	Japan	Asia	963.68358467162	5.3	High income	0.7	2.36892188610766
DRR070918	male	9	Children	Japan	Asia	724.679953743227	5.3	High income	0.7	2.3154147533389
DRR070919	female	9	Children	Japan	Asia	969.208275127134	5.3	High income	0.7	1.65048709071565
DRR070920	male	10	Children	Thailand	Asia	678.505562204843	7	Upper middle income	-0.43	2.08093004410156
DRR070921	female	10	Children	Thailand	Asia	586.291124673667	7	Upper middle income	-0.43	2.39521611386855
DRR070922	male	9	Children	Thailand	Asia	430.631811373074	7	Upper middle income	-0.43	1.40751816902851
DRR070923	female	10	Children	Thailand	Asia	765.623315544843	7	Upper middle income	-0.43	2.41749105045407
DRR070924	male	9	Children	Thailand	Asia	1154.56645978412	7	Upper middle income	-0.43	2.67070474696382
DRR070925	female	10	Children	Thailand	Asia	1004.33270994581	7	Upper middle income	-0.43	2.15594241439289
DRR070926	male	8	Children	South Korea	Asia	488.721402486928	10.9	High income	0.53	1.75879189499741
DRR070927	male	4	Children	South Korea	Asia	685.959386561586	10.9	High income	0.53	2.49660853637642
DRR070928	female	4	Children	South Korea	Asia	484.792521232866	10.9	High income	0.53	2.19879215556103
DRR070929	female	2	Toddler	South Korea	Asia	723.712312801013	10.9	High income	0.53	1.59778493149777
DRR070930	male	9	Children	Indonesia	Asia	794.836375629483	3.6	Lower middle income	-0.68	2.44831761818667
DRR070931	male	9	Children	Indonesia	Asia	1023.28229651844	3.6	Lower middle income	-0.68	2.25806738191052
DRR070932	female	9	Children	Indonesia	Asia	655.062785087827	3.6	Lower middle income	-0.68	1.94405278963885
DRR070933	male	9	Children	Indonesia	Asia	764.913112278006	3.6	Lower middle income	-0.68	2.46652869592109
DRR070934	male	9	Children	Indonesia	Asia	903.410194135662	3.6	Lower middle income	-0.68	2.51026276293411
DRR127476	male	NA	NA	Japan	Asia	629.646176555716	5.3	High income	0.7	2.7116793997794
DRR127478	female	NA	NA	Japan	Asia	728.109186808946	5.3	High income	0.7	2.64599799971004
DRR127481	male	NA	NA	Japan	Asia	760.577168929106	5.3	High income	0.7	2.30146712749137
DRR127485	female	NA	NA	Japan	Asia	617.716742491485	5.3	High income	0.7	2.19253209930929
DRR127488	male	NA	NA	Japan	Asia	642.456485130202	5.3	High income	0.7	2.42100232419114
DRR127491	female	NA	NA	Japan	Asia	293.798718637693	5.3	High income	0.7	1.88663610512858
DRR127507	male	NA	NA	Japan	Asia	221.576601587485	5.3	High income	0.7	2.00684498341715
DRR127509	male	NA	NA	Japan	Asia	708.299965628217	5.3	High income	0.7	2.28875069723934
DRR127514	male	NA	NA	Japan	Asia	894.920712962242	5.3	High income	0.7	2.8338588354088
DRR127515	male	NA	NA	Japan	Asia	571.730096132638	5.3	High income	0.7	2.81661058285703
DRR127517	female	NA	NA	Japan	Asia	767.13302901887	5.3	High income	0.7	2.63891807063466
DRR127519	female	NA	NA	Japan	Asia	519.980503753847	5.3	High income	0.7	1.71074371142357
DRR127521	male	NA	NA	Japan	Asia	910.12598100708	5.3	High income	0.7	2.73754850533279
DRR127524	male	NA	NA	Japan	Asia	537.850392987012	5.3	High income	0.7	2.27507724034065
DRR127532	female	NA	NA	Japan	Asia	358.307253863839	5.3	High income	0.7	1.84373993051692
DRR127535	male	NA	NA	Japan	Asia	1413.22425697105	5.3	High income	0.7	1.87603346931031
DRR127536	female	NA	NA	Japan	Asia	760.177471456673	5.3	High income	0.7	2.05583111775116
DRR127537	female	NA	NA	Japan	Asia	522.434155595465	5.3	High income	0.7	2.57966545642658
DRR127546	female	NA	NA	Japan	Asia	749.55338903987	5.3	High income	0.7	2.30459070744493
DRR127552	male	NA	NA	Japan	Asia	863.884936278815	5.3	High income	0.7	2.14942791434311
DRR127557	male	NA	NA	Japan	Asia	392.832690058829	5.3	High income	0.7	2.41711923279772
DRR127559	male	NA	NA	Japan	Asia	858.969025011886	5.3	High income	0.7	2.14552214207743
DRR127567	female	NA	NA	Japan	Asia	538.785984783057	5.3	High income	0.7	2.2279846706367
DRR127579	male	NA	NA	Japan	Asia	2535.71238236701	5.3	High income	0.7	0.942279874526598
DRR127580	female	NA	NA	Japan	Asia	908.317834257214	5.3	High income	0.7	2.52618105119897
DRR127583	female	NA	NA	Japan	Asia	803.566879035766	5.3	High income	0.7	2.30801335347251
DRR127588	male	NA	NA	Japan	Asia	987.367788959805	5.3	High income	0.7	2.03376235782788
DRR127594	male	NA	NA	Japan	Asia	590.671851724706	5.3	High income	0.7	1.48009203835166
DRR127596	female	NA	NA	Japan	Asia	314.553381268215	5.3	High income	0.7	2.72785224052166
DRR127597	female	NA	NA	Japan	Asia	687.443157992502	5.3	High income	0.7	1.75564038361084
DRR127603	female	NA	NA	Japan	Asia	680.638023408091	5.3	High income	0.7	2.40639081798994
DRR127613	female	NA	NA	Japan	Asia	447.509082242202	5.3	High income	0.7	2.17314445378672
DRR127616	male	NA	NA	Japan	Asia	494.102872005522	5.3	High income	0.7	1.80099266644453
DRR127617	female	NA	NA	Japan	Asia	739.660410081223	5.3	High income	0.7	2.34900576649561
DRR127619	male	NA	NA	Japan	Asia	1885.19371410479	5.3	High income	0.7	1.78133651606934
DRR127625	male	NA	NA	Japan	Asia	1027.2298729504	5.3	High income	0.7	2.01404219727673
DRR127628	male	NA	NA	Japan	Asia	684.4691111863	5.3	High income	0.7	2.38929900112905
DRR127634	female	NA	NA	Japan	Asia	933.235727772431	5.3	High income	0.7	2.00758783192129
DRR127638	female	NA	NA	Japan	Asia	553.493949935452	5.3	High income	0.7	1.91285156865277
DRR127646	female	NA	NA	Japan	Asia	698.313292797279	5.3	High income	0.7	2.25630007243324
DRR127647	female	NA	NA	Japan	Asia	263.694137547855	5.3	High income	0.7	1.9868918275685
DRR127649	female	NA	NA	Japan	Asia	692.200262690484	5.3	High income	0.7	2.34528767760726
DRR127666	male	NA	NA	Japan	Asia	110.209836333291	5.3	High income	0.7	2.1142652647889
DRR127669	female	NA	NA	Japan	Asia	732.306600960751	5.3	High income	0.7	2.40311528955259
DRR127672	male	NA	NA	Japan	Asia	1044.32531620559	5.3	High income	0.7	1.72453771036675
DRR127674	female	NA	NA	Japan	Asia	1190.17885146943	5.3	High income	0.7	2.45836522905211
DRR127683	male	NA	NA	Japan	Asia	1466.33143554958	5.3	High income	0.7	1.83598696062638
DRR127685	male	NA	NA	Japan	Asia	637.031519108261	5.3	High income	0.7	2.82786586447803
DRR127692	male	NA	NA	Japan	Asia	781.597892084919	5.3	High income	0.7	2.4203961343727
DRR127700	female	NA	NA	Japan	Asia	635.482214521756	5.3	High income	0.7	2.09075603572934
DRR127704	female	NA	NA	Japan	Asia	817.696960234611	5.3	High income	0.7	2.36455026666011
DRR127707	male	NA	NA	Japan	Asia	293.967538324673	5.3	High income	0.7	1.60411006392334
DRR127708	male	NA	NA	Japan	Asia	627.295746917214	5.3	High income	0.7	2.43054180993931
DRR127713	male	NA	NA	Japan	Asia	1185.24926352964	5.3	High income	0.7	1.55606649385315
DRR127718	female	NA	NA	Japan	Asia	436.130292302291	5.3	High income	0.7	1.60603114658892
DRR127720	female	NA	NA	Japan	Asia	587.69971526587	5.3	High income	0.7	2.54569074493979
DRR127721	male	NA	NA	Japan	Asia	547.633481268492	5.3	High income	0.7	2.4496407532899
DRR127724	female	NA	NA	Japan	Asia	1068.23939844207	5.3	High income	0.7	2.12165831157718
DRR127728	female	NA	NA	Japan	Asia	214.73949853246	5.3	High income	0.7	1.71773639259864
DRR127731	male	NA	NA	Japan	Asia	808.567506569744	5.3	High income	0.7	2.3527004203698
DRR127736	female	NA	NA	Japan	Asia	739.371831909868	5.3	High income	0.7	1.90187209526665
DRR127737	female	NA	NA	Japan	Asia	891.350544792655	5.3	High income	0.7	2.561284641539
DRR127748	male	NA	NA	Japan	Asia	571.391666809581	5.3	High income	0.7	2.60032035669829
DRR127751	male	NA	NA	Japan	Asia	331.921093306687	5.3	High income	0.7	2.50517893360094
DRR127752	male	NA	NA	Japan	Asia	662.645515926716	5.3	High income	0.7	1.81022854584599
DRR127754	male	NA	NA	Japan	Asia	773.496335728855	5.3	High income	0.7	2.50341251060768
DRR127755	male	NA	NA	Japan	Asia	588.12547287505	5.3	High income	0.7	2.21287540949106
DRR127756	male	NA	NA	Japan	Asia	522.550921420094	5.3	High income	0.7	2.98257984409404
DRR127762	male	NA	NA	Japan	Asia	437.522034313171	5.3	High income	0.7	2.02246166596127
DRR127763	male	NA	NA	Japan	Asia	1049.69247826446	5.3	High income	0.7	2.313788277755
DRR127767	male	NA	NA	Japan	Asia	707.607152061447	5.3	High income	0.7	2.62038263699655
DRR127774	female	NA	NA	Japan	Asia	424.741054201863	5.3	High income	0.7	2.15703970178686
DRR127776	female	NA	NA	Japan	Asia	711.990584252288	5.3	High income	0.7	2.12039947243696
DRR127777	female	NA	NA	Japan	Asia	369.016444094088	5.3	High income	0.7	2.43841716684898
DRR127789	male	NA	NA	Japan	Asia	449.702092409796	5.3	High income	0.7	2.40835393140136
DRR162775	male	NA	NA	Japan	Asia	198.093003451954	5.3	High income	0.7	1.68896849760717
DRR162776	female	NA	NA	Japan	Asia	1225.96205312855	5.3	High income	0.7	2.20041839983456
DRR162777	male	NA	NA	Japan	Asia	597.857986406183	5.3	High income	0.7	2.1384145241145
DRR162778	male	NA	NA	Japan	Asia	285.411252116221	5.3	High income	0.7	2.18711104568215
DRR162779	male	NA	NA	Japan	Asia	678.727192967141	5.3	High income	0.7	1.98072945747604
ERR10290768	male	52.5	Middle-Aged Adult	United Kingdom	Europe	372.832661647348	9	High income	0.73	2.09014187617591
ERR10889056	female	0.0986301369863014	Infant	Zimbabwe	Africa	236.478146046739	NA	Low income	-1.12	2.33998698953716
ERR10889174	male	0.347945205479452	Infant	Zimbabwe	Africa	927.671877738339	NA	Low income	-1.12	1.92437433397991
ERR10889182	female	0.317808219178082	Infant	Zimbabwe	Africa	190.456923038473	NA	Low income	-1.12	2.12631540867928
ERR10889185	female	NA	NA	Zimbabwe	Africa	118.848316850361	NA	Low income	-1.12	2.09782952371057
ERR10889186	female	0.493150684931507	Infant	Zimbabwe	Africa	131.267028724628	NA	Low income	-1.12	0.840095460747942
ERR10889188	male	0.246575342465753	Infant	Zimbabwe	Africa	2415.22129750033	NA	Low income	-1.12	1.71012650178578
ERR10889191	male	0.221917808219178	Infant	Zimbabwe	Africa	442.448984882767	NA	Low income	-1.12	2.38259997686019
ERR10889192	male	0.471232876712329	Infant	Zimbabwe	Africa	80.40597189575	NA	Low income	-1.12	1.18121940269109
ERR10889194	female	0.279452054794521	Infant	Zimbabwe	Africa	145.13265651771	NA	Low income	-1.12	2.15683031217786
ERR10889195	female	0.295890410958904	Infant	Zimbabwe	Africa	96.9616814380522	NA	Low income	-1.12	2.24372382333346
ERR10889197	female	0.353424657534247	Infant	Zimbabwe	Africa	418.432733608849	NA	Low income	-1.12	2.17556501424822
ERR10889198	male	0.49041095890411	Infant	Zimbabwe	Africa	508.177566791994	NA	Low income	-1.12	2.02485420421373
ERR10889199	male	0.0904109589041096	Infant	Zimbabwe	Africa	117.221571265368	NA	Low income	-1.12	2.01710813936573
ERR10889200	female	0.123287671232877	Infant	Zimbabwe	Africa	100.788291170176	NA	Low income	-1.12	2.05069257690244
ERR10889205	female	0.224657534246575	Infant	Zimbabwe	Africa	354.693633298359	NA	Low income	-1.12	2.5233710087832
ERR10889208	female	0.550684931506849	Infant	Zimbabwe	Africa	2349.99844623799	NA	Low income	-1.12	2.32230953610557
ERR10889211	female	0.517808219178082	Infant	Zimbabwe	Africa	104.649228690899	NA	Low income	-1.12	1.87436985574327
ERR10889213	male	0.528767123287671	Infant	Zimbabwe	Africa	1965.75401099807	NA	Low income	-1.12	1.84980831621661
ERR10889214	male	0.232876712328767	Infant	Zimbabwe	Africa	220.497376133234	NA	Low income	-1.12	2.18185269723263
ERR10889215	male	0.517808219178082	Infant	Zimbabwe	Africa	551.983557728339	NA	Low income	-1.12	2.37399596445065
ERR10889219	male	0.295890410958904	Infant	Zimbabwe	Africa	597.12594553915	NA	Low income	-1.12	1.80217685291839
ERR10889220	female	0.0904109589041096	Infant	Zimbabwe	Africa	400.234928437503	NA	Low income	-1.12	2.06452610191928
ERR10889221	male	0.301369863013699	Infant	Zimbabwe	Africa	757.878645997883	NA	Low income	-1.12	2.25740267495039
ERR10889224	male	0.0849315068493151	Infant	Zimbabwe	Africa	831.437268912667	NA	Low income	-1.12	2.44188104772527
ERR10889226	female	0.0931506849315069	Infant	Zimbabwe	Africa	110.276009579015	NA	Low income	-1.12	1.62319237050463
ERR10889228	female	0.0958904109589041	Infant	Zimbabwe	Africa	1447.39895686636	NA	Low income	-1.12	1.66594618380502
ERR10889230	female	0.0904109589041096	Infant	Zimbabwe	Africa	464.887152852487	NA	Low income	-1.12	1.84347735163236
ERR10889232	male	0.0904109589041096	Infant	Zimbabwe	Africa	1068.46904059907	NA	Low income	-1.12	2.49382779453538
ERR10889235	male	0.0986301369863014	Infant	Zimbabwe	Africa	379.656114671458	NA	Low income	-1.12	0.921957546316588
ERR10889237	male	0.123287671232877	Infant	Zimbabwe	Africa	1785.75991643341	NA	Low income	-1.12	2.22022050009202
ERR10889238	female	0.33972602739726	Infant	Zimbabwe	Africa	270.719203188627	NA	Low income	-1.12	2.64439089956384
ERR10889240	female	0.545205479452055	Infant	Zimbabwe	Africa	68.9730285032424	NA	Low income	-1.12	1.61486485286242
ERR10889241	male	0.23013698630137	Infant	Zimbabwe	Africa	1351.78219204667	NA	Low income	-1.12	1.92096260563723
ERR10889242	male	0.545205479452055	Infant	Zimbabwe	Africa	170.456527472901	NA	Low income	-1.12	0.722491694794849
ERR10889243	male	0.0931506849315069	Infant	Zimbabwe	Africa	437.886676950574	NA	Low income	-1.12	1.63006777768252
ERR10889244	female	0.580821917808219	Infant	Zimbabwe	Africa	486.648071094755	NA	Low income	-1.12	2.30926198726714
ERR10889246	male	0.501369863013699	Infant	Zimbabwe	Africa	365.194695047755	NA	Low income	-1.12	2.51208448324885
ERR10889248	female	0.284931506849315	Infant	Zimbabwe	Africa	260.982138614629	NA	Low income	-1.12	1.88638238790166
ERR10889252	female	NA	NA	Zimbabwe	Africa	2008.78671090093	NA	Low income	-1.12	1.92694905960397
ERR10889253	female	0.523287671232877	Infant	Zimbabwe	Africa	333.493374116821	NA	Low income	-1.12	1.89860845234272
ERR10889256	male	0.252054794520548	Infant	Zimbabwe	Africa	184.169509496519	NA	Low income	-1.12	1.36929959208344
ERR10889257	female	0.435616438356164	Infant	Zimbabwe	Africa	405.465919403239	NA	Low income	-1.12	1.80827947406019
ERR10889259	male	1.10684931506849	Toddler	Zimbabwe	Africa	309.782789780911	NA	Low income	-1.12	2.03825889383047
ERR10889260	male	0.671232876712329	Infant	Zimbabwe	Africa	898.016732583586	NA	Low income	-1.12	1.92046207734288
ERR10889262	male	0.358904109589041	Infant	Zimbabwe	Africa	56.5049499004516	NA	Low income	-1.12	0.882245899348257
ERR10889264	male	0.112328767123288	Infant	Zimbabwe	Africa	423.288068932709	NA	Low income	-1.12	1.61943409864953
ERR10889265	male	0.156164383561644	Infant	Zimbabwe	Africa	457.019279793414	NA	Low income	-1.12	1.6073471520166
ERR10889273	female	0.498630136986301	Infant	Zimbabwe	Africa	651.269687246518	NA	Low income	-1.12	2.1404884403405
ERR10889281	male	0.498630136986301	Infant	Zimbabwe	Africa	552.456170310369	NA	Low income	-1.12	2.59835268646648
ERR10889288	female	0.564383561643836	Infant	Zimbabwe	Africa	1878.29505469352	NA	Low income	-1.12	1.97654989061526
ERR10889297	female	0.117808219178082	Infant	Zimbabwe	Africa	400.695511244931	NA	Low income	-1.12	0.0634742175664224
ERR10889298	female	0.123287671232877	Infant	Zimbabwe	Africa	347.990656209895	NA	Low income	-1.12	2.68247215511917
ERR10889299	female	0.134246575342466	Infant	Zimbabwe	Africa	638.029018345678	NA	Low income	-1.12	1.5123328921794
ERR10889301	male	0.279452054794521	Infant	Zimbabwe	Africa	1885.09398981302	NA	Low income	-1.12	1.84122634583962
ERR10889302	female	0.268493150684932	Infant	Zimbabwe	Africa	2083.23374809988	NA	Low income	-1.12	2.04296543892584
ERR10889304	male	0.183561643835616	Infant	Zimbabwe	Africa	336.871430902996	NA	Low income	-1.12	2.32394203107919
ERR10889305	male	0.153424657534247	Infant	Zimbabwe	Africa	113.101607361203	NA	Low income	-1.12	2.15405637139348
ERR10889306	male	0.276712328767123	Infant	Zimbabwe	Africa	399.73712784232	NA	Low income	-1.12	1.62670851930352
ERR10889308	male	0.0821917808219178	Infant	Zimbabwe	Africa	1429.86717681364	NA	Low income	-1.12	1.09555702072981
ERR10889313	female	0.556164383561644	Infant	Zimbabwe	Africa	54.7756247354159	NA	Low income	-1.12	1.36189299295628
ERR10889314	male	0.471232876712329	Infant	Zimbabwe	Africa	397.730439855506	NA	Low income	-1.12	1.58930333531831
ERR10889315	male	0.556164383561644	Infant	Zimbabwe	Africa	200.281915340988	NA	Low income	-1.12	2.14390878106062
ERR10889316	female	0.786301369863014	Infant	Zimbabwe	Africa	1232.40907270475	NA	Low income	-1.12	2.53370694696881
ERR10889318	male	0.271232876712329	Infant	Zimbabwe	Africa	516.101760048792	NA	Low income	-1.12	1.77213584648255
ERR10889319	female	0.0328767123287671	Infant	Zimbabwe	Africa	1438.23782317985	NA	Low income	-1.12	2.24074411860966
ERR10889320	male	0.389041095890411	Infant	Zimbabwe	Africa	354.808137287659	NA	Low income	-1.12	2.445446968637
ERR10889322	male	0.336986301369863	Infant	Zimbabwe	Africa	512.888461679043	NA	Low income	-1.12	2.07317745657742
ERR10889325	female	0.526027397260274	Infant	Zimbabwe	Africa	1120.75088612193	NA	Low income	-1.12	1.9875911174388
ERR10889327	female	0.0767123287671233	Infant	Zimbabwe	Africa	249.531106585145	NA	Low income	-1.12	1.41830213804508
ERR10889329	female	0.293150684931507	Infant	Zimbabwe	Africa	909.75989395312	NA	Low income	-1.12	2.3627534969616
ERR10889330	female	0.273972602739726	Infant	Zimbabwe	Africa	389.669066335131	NA	Low income	-1.12	2.55488872939991
ERR10889332	male	0.254794520547945	Infant	Zimbabwe	Africa	841.935916684514	NA	Low income	-1.12	1.46762654105406
ERR10889335	male	0.671232876712329	Infant	Zimbabwe	Africa	542.805381632055	NA	Low income	-1.12	2.02766470492508
ERR10889336	male	0.101369863013699	Infant	Zimbabwe	Africa	430.485323704271	NA	Low income	-1.12	1.66351691345225
ERR10889337	female	NA	NA	Zimbabwe	Africa	110.986199418844	NA	Low income	-1.12	1.23135503969849
ERR10889338	female	0.372602739726027	Infant	Zimbabwe	Africa	2337.26022025581	NA	Low income	-1.12	2.44757268272516
ERR10889339	male	0.295890410958904	Infant	Zimbabwe	Africa	2074.50231072375	NA	Low income	-1.12	2.58429536289578
ERR10889340	male	0.10958904109589	Infant	Zimbabwe	Africa	523.439197776349	NA	Low income	-1.12	2.32978600678528
ERR10889341	male	0.389041095890411	Infant	Zimbabwe	Africa	310.608626111221	NA	Low income	-1.12	2.467075907278
ERR10889343	male	0.150684931506849	Infant	Zimbabwe	Africa	218.859471624271	NA	Low income	-1.12	1.7540075459116
ERR10889344	female	0.243835616438356	Infant	Zimbabwe	Africa	1027.93619197093	NA	Low income	-1.12	2.28367198607741
ERR10889345	male	0.33972602739726	Infant	Zimbabwe	Africa	311.846624266305	NA	Low income	-1.12	1.66090683000694
ERR10889347	male	0.271232876712329	Infant	Zimbabwe	Africa	1000.94325975987	NA	Low income	-1.12	2.51799350209041
ERR10889348	female	0.528767123287671	Infant	Zimbabwe	Africa	542.88357582792	NA	Low income	-1.12	2.47149576605403
ERR10889349	male	0.295890410958904	Infant	Zimbabwe	Africa	212.004039949717	NA	Low income	-1.12	1.87196899134854
ERR10889352	female	0.542465753424658	Infant	Zimbabwe	Africa	9590.21483540412	NA	Low income	-1.12	1.94037780545994
ERR10889353	female	0.0876712328767123	Infant	Zimbabwe	Africa	55.5893731769133	NA	Low income	-1.12	1.10732234558002
ERR10889355	male	0.0958904109589041	Infant	Zimbabwe	Africa	563.248793463143	NA	Low income	-1.12	1.77573115587113
ERR10889360	female	0.0767123287671233	Infant	Zimbabwe	Africa	283.359858995654	NA	Low income	-1.12	1.81244853050738
ERR10889362	male	0.0931506849315069	Infant	Zimbabwe	Africa	2193.89155558063	NA	Low income	-1.12	2.68155877938505
ERR10889364	male	0.501369863013699	Infant	Zimbabwe	Africa	306.639473508126	NA	Low income	-1.12	2.24794889992716
ERR10889365	male	0.0904109589041096	Infant	Zimbabwe	Africa	552.174148725524	NA	Low income	-1.12	1.83574031057506
ERR10889367	male	0.279452054794521	Infant	Zimbabwe	Africa	681.10913588567	NA	Low income	-1.12	2.58827028272961
ERR10889371	male	0.56986301369863	Infant	Zimbabwe	Africa	581.737434195669	NA	Low income	-1.12	2.09921706228537
ERR10889375	female	0.479452054794521	Infant	Zimbabwe	Africa	1356.28810556387	NA	Low income	-1.12	2.63495680240914
ERR10889378	female	0.2	Infant	Zimbabwe	Africa	69.4078872689563	NA	Low income	-1.12	1.90176053493621
ERR10889381	male	0.287671232876712	Infant	Zimbabwe	Africa	584.864122037141	NA	Low income	-1.12	0.939543043726327
ERR10889382	female	0.178082191780822	Infant	Zimbabwe	Africa	2443.69791543228	NA	Low income	-1.12	2.25935084882823
ERR10889384	male	0.495890410958904	Infant	Zimbabwe	Africa	1016.04449778304	NA	Low income	-1.12	2.50032647370683
ERR10889386	female	0.249315068493151	Infant	Zimbabwe	Africa	339.459591716032	NA	Low income	-1.12	1.77742545757949
ERR10889389	male	0.342465753424658	Infant	Zimbabwe	Africa	57.5513654289974	NA	Low income	-1.12	1.08401289594879
ERR10889390	male	0.254794520547945	Infant	Zimbabwe	Africa	650.924734139445	NA	Low income	-1.12	2.28585797507169
ERR10889391	male	0.249315068493151	Infant	Zimbabwe	Africa	277.112799946123	NA	Low income	-1.12	1.81457435880147
ERR10889392	male	0.0849315068493151	Infant	Zimbabwe	Africa	1572.72936474362	NA	Low income	-1.12	1.71517709389585
ERR10889395	male	0.246575342465753	Infant	Zimbabwe	Africa	2013.60397916316	NA	Low income	-1.12	2.24576194009271
ERR10889399	male	0.405479452054795	Infant	Zimbabwe	Africa	254.913052591845	NA	Low income	-1.12	1.87638111416795
ERR10889400	female	0.265753424657534	Infant	Zimbabwe	Africa	887.487842866997	NA	Low income	-1.12	1.78151073291129
ERR10889402	male	0.468493150684932	Infant	Zimbabwe	Africa	213.449390438374	NA	Low income	-1.12	1.93578027442117
ERR10889403	male	0.219178082191781	Infant	Zimbabwe	Africa	1965.02509586294	NA	Low income	-1.12	2.19378075292816
ERR10889405	female	0.271232876712329	Infant	Zimbabwe	Africa	1909.0837729458	NA	Low income	-1.12	2.05117320684706
ERR10889406	female	0.0958904109589041	Infant	Zimbabwe	Africa	708.07651093772	NA	Low income	-1.12	1.88316132273129
ERR10889407	female	0.241095890410959	Infant	Zimbabwe	Africa	346.822540749736	NA	Low income	-1.12	1.37427799758073
ERR10889409	male	0.0794520547945206	Infant	Zimbabwe	Africa	430.931355444738	NA	Low income	-1.12	1.93294465471743
ERR10889411	female	0.0931506849315069	Infant	Zimbabwe	Africa	5515.61490891095	NA	Low income	-1.12	3.21067087623365
ERR10889412	female	0.504109589041096	Infant	Zimbabwe	Africa	1440.77025007269	NA	Low income	-1.12	2.79819683546407
ERR10889415	female	0.506849315068493	Infant	Zimbabwe	Africa	431.290802560785	NA	Low income	-1.12	1.98144102058255
ERR10889416	female	0.0986301369863014	Infant	Zimbabwe	Africa	756.134721433315	NA	Low income	-1.12	0.162827421391647
ERR10889417	male	0.520547945205479	Infant	Zimbabwe	Africa	130.344589901849	NA	Low income	-1.12	1.92754082748716
ERR10889420	male	0.0712328767123288	Infant	Zimbabwe	Africa	1617.26906204469	NA	Low income	-1.12	2.64302146427892
ERR10889423	male	0.578082191780822	Infant	Zimbabwe	Africa	77.7658074952146	NA	Low income	-1.12	1.93498810522047
ERR10889424	male	0.465753424657534	Infant	Zimbabwe	Africa	128.499773099683	NA	Low income	-1.12	1.34348150057611
ERR10889429	female	0.613698630136986	Infant	Zimbabwe	Africa	314.826322829614	NA	Low income	-1.12	2.33340104992651
ERR10889431	male	0.106849315068493	Infant	Zimbabwe	Africa	2014.61908528287	NA	Low income	-1.12	2.13987145822355
ERR10889432	female	0.282191780821918	Infant	Zimbabwe	Africa	3891.57154600574	NA	Low income	-1.12	2.08383952813811
ERR10889433	male	0.134246575342466	Infant	Zimbabwe	Africa	248.072169838334	NA	Low income	-1.12	2.2706410859628
ERR10889437	female	0.104109589041096	Infant	Zimbabwe	Africa	277.792164333978	NA	Low income	-1.12	2.21079609033183
ERR10889438	female	0.101369863013699	Infant	Zimbabwe	Africa	2157.27604351742	NA	Low income	-1.12	2.75237123818654
ERR10889440	male	0.194520547945205	Infant	Zimbabwe	Africa	1028.41041392623	NA	Low income	-1.12	2.3813525068373
ERR10889442	female	0.0958904109589041	Infant	Zimbabwe	Africa	1812.21374528596	NA	Low income	-1.12	1.8345815337364
ERR10889443	male	0.312328767123288	Infant	Zimbabwe	Africa	278.166007850255	NA	Low income	-1.12	2.49711249661287
ERR10889446	male	0.0849315068493151	Infant	Zimbabwe	Africa	1229.35382714192	NA	Low income	-1.12	2.21994909529358
ERR10889447	female	0.594520547945205	Infant	Zimbabwe	Africa	205.399646425731	NA	Low income	-1.12	1.92015940696324
ERR10889450	female	0.101369863013699	Infant	Zimbabwe	Africa	2731.9629922504	NA	Low income	-1.12	2.19042025371747
ERR10889451	female	0.16986301369863	Infant	Zimbabwe	Africa	1592.11088436706	NA	Low income	-1.12	1.58224563918236
ERR10889452	female	0.0821917808219178	Infant	Zimbabwe	Africa	435.263783772417	NA	Low income	-1.12	1.39094459238065
ERR10889453	female	0.293150684931507	Infant	Zimbabwe	Africa	1025.40980142615	NA	Low income	-1.12	2.33611118573304
ERR10889456	female	0.564383561643836	Infant	Zimbabwe	Africa	802.986455141025	NA	Low income	-1.12	1.5656479666195
ERR10889458	female	0.104109589041096	Infant	Zimbabwe	Africa	838.720080863852	NA	Low income	-1.12	2.06454532861277
ERR10889460	male	0.0821917808219178	Infant	Zimbabwe	Africa	1706.46410925909	NA	Low income	-1.12	2.21104023551885
ERR10889462	male	0.123287671232877	Infant	Zimbabwe	Africa	492.871861289282	NA	Low income	-1.12	2.03000411278526
ERR10889463	male	0.178082191780822	Infant	Zimbabwe	Africa	402.259385173712	NA	Low income	-1.12	2.62369793586396
ERR10889464	female	0.0767123287671233	Infant	Zimbabwe	Africa	1109.47132113682	NA	Low income	-1.12	2.08828707494662
ERR10889465	female	0.295890410958904	Infant	Zimbabwe	Africa	272.64471282522	NA	Low income	-1.12	2.24172471716852
ERR10889466	male	0.101369863013699	Infant	Zimbabwe	Africa	366.91597831613	NA	Low income	-1.12	1.94965606272376
ERR10889468	female	0.134246575342466	Infant	Zimbabwe	Africa	418.789053175858	NA	Low income	-1.12	2.61654666562835
ERR10889471	male	0.131506849315068	Infant	Zimbabwe	Africa	629.106576586765	NA	Low income	-1.12	0.446057286033742
ERR10889474	male	0.0821917808219178	Infant	Zimbabwe	Africa	412.80221744504	NA	Low income	-1.12	2.32508979966274
ERR10889476	female	0.0821917808219178	Infant	Zimbabwe	Africa	77.6905326667008	NA	Low income	-1.12	0.692786480323693
ERR10889478	female	0.53972602739726	Infant	Zimbabwe	Africa	2244.48152697716	NA	Low income	-1.12	1.82873787323717
ERR10889483	female	0.326027397260274	Infant	Zimbabwe	Africa	416.923684496788	NA	Low income	-1.12	2.56825673558931
ERR10889491	female	NA	NA	Zimbabwe	Africa	1987.74153464963	NA	Low income	-1.12	1.38529544138107
ERR10889493	female	0.468493150684932	Infant	Zimbabwe	Africa	86.8195563983279	NA	Low income	-1.12	1.07223118466832
ERR10889495	male	0.0849315068493151	Infant	Zimbabwe	Africa	341.548329909318	NA	Low income	-1.12	2.00894697339138
ERR10889497	male	0.284931506849315	Infant	Zimbabwe	Africa	791.370829233316	NA	Low income	-1.12	2.26984681298471
ERR10889499	male	NA	NA	Zimbabwe	Africa	391.739509639191	NA	Low income	-1.12	2.13028639310433
ERR10889501	female	0.0986301369863014	Infant	Zimbabwe	Africa	595.965042484064	NA	Low income	-1.12	2.07418200562639
ERR10889504	female	0.347945205479452	Infant	Zimbabwe	Africa	378.874983763386	NA	Low income	-1.12	1.41735813688183
ERR10889506	female	0.0931506849315069	Infant	Zimbabwe	Africa	4236.4407184287	NA	Low income	-1.12	2.57679700434289
ERR10889511	male	0.150684931506849	Infant	Zimbabwe	Africa	315.190405903227	NA	Low income	-1.12	1.19175775804527
ERR10889513	male	0.106849315068493	Infant	Zimbabwe	Africa	469.41271855612	NA	Low income	-1.12	0.185458853774277
ERR10889515	female	0.0986301369863014	Infant	Zimbabwe	Africa	187.564321886814	NA	Low income	-1.12	1.52563537857877
ERR10889516	female	0.476712328767123	Infant	Zimbabwe	Africa	1314.615954593	NA	Low income	-1.12	2.09647846512763
ERR10889519	male	0.0931506849315069	Infant	Zimbabwe	Africa	570.957937468425	NA	Low income	-1.12	1.37996311015598
ERR10889521	female	0.0849315068493151	Infant	Zimbabwe	Africa	333.231298676198	NA	Low income	-1.12	1.73070378984288
ERR10889522	female	0.0958904109589041	Infant	Zimbabwe	Africa	1787.47442679969	NA	Low income	-1.12	2.72529539025869
ERR10889524	male	0.29041095890411	Infant	Zimbabwe	Africa	187.81177800364	NA	Low income	-1.12	1.49943142421638
ERR10889525	female	0.0986301369863014	Infant	Zimbabwe	Africa	964.057579820082	NA	Low income	-1.12	1.98462147650589
ERR10889526	female	0.0794520547945206	Infant	Zimbabwe	Africa	1194.16288160506	NA	Low income	-1.12	2.54256707443806
ERR10889528	female	0.271232876712329	Infant	Zimbabwe	Africa	271.771443026446	NA	Low income	-1.12	2.45968462687155
ERR10889529	male	0.117808219178082	Infant	Zimbabwe	Africa	599.93288084637	NA	Low income	-1.12	2.08819833906585
ERR10889531	male	0.273972602739726	Infant	Zimbabwe	Africa	110.158543147266	NA	Low income	-1.12	1.42717228114863
ERR10889532	female	0.0849315068493151	Infant	Zimbabwe	Africa	746.657890768156	NA	Low income	-1.12	2.33125460964896
ERR10889533	male	0.0986301369863014	Infant	Zimbabwe	Africa	635.072728933682	NA	Low income	-1.12	1.92852226704248
ERR10889537	female	0.0876712328767123	Infant	Zimbabwe	Africa	858.550235948347	NA	Low income	-1.12	2.75703151508065
ERR10889538	female	0.268493150684932	Infant	Zimbabwe	Africa	403.16426348591	NA	Low income	-1.12	1.97502345567588
ERR10889542	male	0.101369863013699	Infant	Zimbabwe	Africa	1589.34080682692	NA	Low income	-1.12	1.99723198272342
ERR10889543	female	0.0958904109589041	Infant	Zimbabwe	Africa	50.3689047965837	NA	Low income	-1.12	1.05003413569674
ERR10889546	male	0.0931506849315069	Infant	Zimbabwe	Africa	411.750603899892	NA	Low income	-1.12	1.45388655735433
ERR10889548	female	0.298630136986301	Infant	Zimbabwe	Africa	130.003113138816	NA	Low income	-1.12	1.50121206006074
ERR10889550	male	0.194520547945205	Infant	Zimbabwe	Africa	950.955261613999	NA	Low income	-1.12	1.45350010388029
ERR10889555	male	0.0931506849315069	Infant	Zimbabwe	Africa	433.434656388168	NA	Low income	-1.12	2.11517343987399
ERR10889556	male	0.0958904109589041	Infant	Zimbabwe	Africa	1318.65179060176	NA	Low income	-1.12	2.82325800692339
ERR10889557	male	0.0849315068493151	Infant	Zimbabwe	Africa	4071.75957902265	NA	Low income	-1.12	2.01698586935918
ERR10889564	female	0.101369863013699	Infant	Zimbabwe	Africa	152.862334479705	NA	Low income	-1.12	1.728282165494
ERR10889566	female	1.46027397260274	Toddler	Zimbabwe	Africa	311.490842604713	NA	Low income	-1.12	1.7558069204392
ERR10889570	male	0.0958904109589041	Infant	Zimbabwe	Africa	479.55974602194	NA	Low income	-1.12	0.774077576835843
ERR10889589	female	1.48493150684931	Toddler	Zimbabwe	Africa	414.510120759441	NA	Low income	-1.12	1.60620591038467
ERR10889591	male	1.4986301369863	Toddler	Zimbabwe	Africa	413.707189013162	NA	Low income	-1.12	1.38312253849092
ERR10889594	female	1.55068493150685	Toddler	Zimbabwe	Africa	212.709389056422	NA	Low income	-1.12	0.973572274544545
ERR10889596	male	1.00821917808219	Toddler	Zimbabwe	Africa	392.427857992575	NA	Low income	-1.12	2.16413794362836
ERR10889599	male	1.51780821917808	Toddler	Zimbabwe	Africa	295.449114144085	NA	Low income	-1.12	2.17451016977908
ERR10889602	male	1.38630136986301	Toddler	Zimbabwe	Africa	418.241572864682	NA	Low income	-1.12	2.608711701277
ERR10889606	male	1.49315068493151	Toddler	Zimbabwe	Africa	328.046367838807	NA	Low income	-1.12	1.65209922621536
ERR10889608	male	1.5013698630137	Toddler	Zimbabwe	Africa	971.833942265239	NA	Low income	-1.12	2.01896577727226
ERR10889609	male	1.47945205479452	Toddler	Zimbabwe	Africa	693.049372080641	NA	Low income	-1.12	1.78278067970782
ERR10889610	female	0.980821917808219	Infant	Zimbabwe	Africa	223.270276318705	NA	Low income	-1.12	1.65715593747596
ERR10889622	male	1.45753424657534	Toddler	Zimbabwe	Africa	302.219057458905	NA	Low income	-1.12	2.417826319343
ERR10889623	male	1.52602739726027	Toddler	Zimbabwe	Africa	247.507044983658	NA	Low income	-1.12	1.8482046113719
ERR10889628	male	1.01643835616438	Toddler	Zimbabwe	Africa	2431.87910263181	NA	Low income	-1.12	2.32202582351635
ERR10889629	male	1.48767123287671	Toddler	Zimbabwe	Africa	407.382656721549	NA	Low income	-1.12	2.15149715389961
ERR10889632	male	1.68493150684932	Toddler	Zimbabwe	Africa	1334.37557300206	NA	Low income	-1.12	1.97715798574357
ERR10889633	female	1.45479452054795	Toddler	Zimbabwe	Africa	443.613896307877	NA	Low income	-1.12	2.05841074407065
ERR10889635	male	1.4986301369863	Toddler	Zimbabwe	Africa	356.800041104435	NA	Low income	-1.12	1.9231355139164
ERR10889638	male	1.52054794520548	Toddler	Zimbabwe	Africa	218.103815164611	NA	Low income	-1.12	1.66294535023274
ERR10889641	male	0.983561643835616	Infant	Zimbabwe	Africa	317.756223681396	NA	Low income	-1.12	1.6923386489649
ERR10889643	male	0.989041095890411	Infant	Zimbabwe	Africa	723.869832449818	NA	Low income	-1.12	1.9364330695742
ERR10889644	female	1.49315068493151	Toddler	Zimbabwe	Africa	389.552459426328	NA	Low income	-1.12	1.88338706929203
ERR10889645	male	1.48767123287671	Toddler	Zimbabwe	Africa	1788.57118745412	NA	Low income	-1.12	1.64706673031484
ERR10889647	male	1.51232876712329	Toddler	Zimbabwe	Africa	509.855036017295	NA	Low income	-1.12	1.6929736124843
ERR10889648	male	1.47123287671233	Toddler	Zimbabwe	Africa	1051.08957049657	NA	Low income	-1.12	1.3229145345817
ERR10889652	male	1.47671232876712	Toddler	Zimbabwe	Africa	735.500093997791	NA	Low income	-1.12	2.5202885175076
ERR10889661	male	1.57534246575342	Toddler	Zimbabwe	Africa	261.035543589903	NA	Low income	-1.12	1.75469295580773
ERR10889667	male	0.0849315068493151	Infant	Zimbabwe	Africa	1146.43286838368	NA	Low income	-1.12	2.58852330659111
ERR10889668	male	0.997260273972603	Infant	Zimbabwe	Africa	2131.21808570648	NA	Low income	-1.12	1.57196605061757
ERR10889669	male	0.0904109589041096	Infant	Zimbabwe	Africa	1647.03599659928	NA	Low income	-1.12	2.55524870052247
ERR10889671	male	1.48767123287671	Toddler	Zimbabwe	Africa	525.967338118564	NA	Low income	-1.12	1.61406361886125
ERR10889672	female	0.679452054794521	Infant	Zimbabwe	Africa	1393.68819833494	NA	Low income	-1.12	2.00280955828764
ERR10889673	male	0.997260273972603	Infant	Zimbabwe	Africa	812.386063721392	NA	Low income	-1.12	2.1207291280932
ERR10889675	male	0.0575342465753425	Infant	Zimbabwe	Africa	537.436152155993	NA	Low income	-1.12	2.05835018158059
ERR10889676	female	1.54794520547945	Toddler	Zimbabwe	Africa	448.27361379822	NA	Low income	-1.12	2.36138656943783
ERR10889679	male	1.70958904109589	Toddler	Zimbabwe	Africa	323.650083815579	NA	Low income	-1.12	1.65197655899139
ERR10889680	male	0.0958904109589041	Infant	Zimbabwe	Africa	1569.22897896967	NA	Low income	-1.12	1.32237347428591
ERR10889681	male	0.0849315068493151	Infant	Zimbabwe	Africa	460.502667154281	NA	Low income	-1.12	2.03959340855951
ERR10889682	male	1.4986301369863	Toddler	Zimbabwe	Africa	216.585425954117	NA	Low income	-1.12	1.88297163303429
ERR10889684	male	0.484931506849315	Infant	Zimbabwe	Africa	179.543831078322	NA	Low income	-1.12	1.34215149473159
ERR10889686	male	1.4958904109589	Toddler	Zimbabwe	Africa	543.256426187354	NA	Low income	-1.12	2.46922246699616
ERR10889687	male	0.468493150684932	Infant	Zimbabwe	Africa	125.464618276369	NA	Low income	-1.12	1.19283888019986
ERR10889688	male	0.106849315068493	Infant	Zimbabwe	Africa	640.219770887355	NA	Low income	-1.12	1.0635089689552
ERR10889689	male	0.0904109589041096	Infant	Zimbabwe	Africa	814.876262562094	NA	Low income	-1.12	2.16404396438476
ERR10889692	male	1.56438356164384	Toddler	Zimbabwe	Africa	349.635859777861	NA	Low income	-1.12	2.03050901229717
ERR10889693	male	1.5013698630137	Toddler	Zimbabwe	Africa	629.346920763928	NA	Low income	-1.12	1.8920238719182
ERR10889694	male	0.106849315068493	Infant	Zimbabwe	Africa	1003.69637431567	NA	Low income	-1.12	2.09553360669538
ERR10889696	male	1.47123287671233	Toddler	Zimbabwe	Africa	239.288964071635	NA	Low income	-1.12	2.09977783318485
ERR10889698	female	1.45753424657534	Toddler	Zimbabwe	Africa	1872.61750312507	NA	Low income	-1.12	2.49728533900016
ERR10889700	female	1	Infant	Zimbabwe	Africa	366.059591387804	NA	Low income	-1.12	1.95212289495876
ERR10889704	female	1.49041095890411	Toddler	Zimbabwe	Africa	203.549439326293	NA	Low income	-1.12	1.62902770172634
ERR10889706	female	0.983561643835616	Infant	Zimbabwe	Africa	1064.26503973585	NA	Low income	-1.12	2.51035596241426
ERR10889707	male	0.523287671232877	Infant	Zimbabwe	Africa	811.1958466395	NA	Low income	-1.12	2.45756102886992
ERR10889708	male	1.01643835616438	Toddler	Zimbabwe	Africa	64.2148043962405	NA	Low income	-1.12	2.16158996298212
ERR10889710	female	1.4958904109589	Toddler	Zimbabwe	Africa	142.634817888963	NA	Low income	-1.12	1.79603365648191
ERR10889711	male	0.991780821917808	Infant	Zimbabwe	Africa	412.829831815818	NA	Low income	-1.12	1.20722516064997
ERR10889713	female	1.4958904109589	Toddler	Zimbabwe	Africa	291.24790715337	NA	Low income	-1.12	1.3289049387781
ERR10889717	female	1.48219178082192	Toddler	Zimbabwe	Africa	146.950748121753	NA	Low income	-1.12	2.543673472548
ERR10889718	female	1.47123287671233	Toddler	Zimbabwe	Africa	456.916922280772	NA	Low income	-1.12	1.53877413295457
ERR10889722	male	1.47671232876712	Toddler	Zimbabwe	Africa	189.298457934912	NA	Low income	-1.12	1.39657754058849
ERR10889725	male	1.46849315068493	Toddler	Zimbabwe	Africa	267.736234021054	NA	Low income	-1.12	2.46783664625881
ERR10889726	male	1.5041095890411	Toddler	Zimbabwe	Africa	409.901488145112	NA	Low income	-1.12	1.23097800711165
ERR10889729	female	0.517808219178082	Infant	Zimbabwe	Africa	960.259227588404	NA	Low income	-1.12	2.2344122400123
ERR10889731	male	0.10958904109589	Infant	Zimbabwe	Africa	663.760747191682	NA	Low income	-1.12	2.18545787248168
ERR10889733	female	1.03287671232877	Toddler	Zimbabwe	Africa	393.425619192519	NA	Low income	-1.12	1.97314443982288
ERR10889737	female	0.564383561643836	Infant	Zimbabwe	Africa	1670.30593141254	NA	Low income	-1.12	2.31905312428488
ERR10889739	male	0.50958904109589	Infant	Zimbabwe	Africa	85.8464907628546	NA	Low income	-1.12	1.01707619191769
ERR10889740	male	0.265753424657534	Infant	Zimbabwe	Africa	163.05445584112	NA	Low income	-1.12	2.39033455670877
ERR10889741	female	0.364383561643836	Infant	Zimbabwe	Africa	103.580436407851	NA	Low income	-1.12	1.62915022165989
ERR10889743	female	1.02191780821918	Toddler	Zimbabwe	Africa	1131.73475805564	NA	Low income	-1.12	2.23434423389195
ERR10889745	female	1.01917808219178	Toddler	Zimbabwe	Africa	736.853414336724	NA	Low income	-1.12	2.56998627537263
ERR10889748	female	0.0958904109589041	Infant	Zimbabwe	Africa	1500.16967002366	NA	Low income	-1.12	2.63754088662374
ERR10889750	male	1.00547945205479	Toddler	Zimbabwe	Africa	165.026353882438	NA	Low income	-1.12	1.34829299197552
ERR10889752	male	0.487671232876712	Infant	Zimbabwe	Africa	963.040268075676	NA	Low income	-1.12	2.41943161450227
ERR10889753	male	1.02191780821918	Toddler	Zimbabwe	Africa	1151.00366090476	NA	Low income	-1.12	2.7127070221694
ERR10889755	female	1.01643835616438	Toddler	Zimbabwe	Africa	80.620252592989	NA	Low income	-1.12	2.07231313127376
ERR10889758	female	1.4958904109589	Toddler	Zimbabwe	Africa	541.057148575818	NA	Low income	-1.12	1.49321400307725
ERR10889760	male	1.45479452054795	Toddler	Zimbabwe	Africa	653.007783522024	NA	Low income	-1.12	1.63695646953299
ERR10889762	female	0.268493150684932	Infant	Zimbabwe	Africa	2825.73656614069	NA	Low income	-1.12	2.27137708670148
ERR10889763	female	1.03561643835616	Toddler	Zimbabwe	Africa	411.692110552623	NA	Low income	-1.12	1.95287797808176
ERR10889764	male	0.515068493150685	Infant	Zimbabwe	Africa	964.574956829557	NA	Low income	-1.12	1.69314194309738
ERR10889766	male	0.164383561643836	Infant	Zimbabwe	Africa	779.153276973367	NA	Low income	-1.12	2.36109136573712
ERR10889768	female	1.50958904109589	Toddler	Zimbabwe	Africa	534.822056084193	NA	Low income	-1.12	1.74513007686496
ERR10889770	female	1.4986301369863	Toddler	Zimbabwe	Africa	786.602096406346	NA	Low income	-1.12	2.01966644188559
ERR10889771	female	1.02739726027397	Toddler	Zimbabwe	Africa	749.411453467127	NA	Low income	-1.12	1.81173023589114
ERR10889773	female	1.54520547945205	Toddler	Zimbabwe	Africa	494.026083176498	NA	Low income	-1.12	1.61172998052469
ERR10889774	male	0.273972602739726	Infant	Zimbabwe	Africa	1147.69091630123	NA	Low income	-1.12	2.13267728074983
ERR10889776	female	0.186301369863014	Infant	Zimbabwe	Africa	134.730938585306	NA	Low income	-1.12	2.28298014495938
ERR10889777	female	1.01643835616438	Toddler	Zimbabwe	Africa	431.795599970493	NA	Low income	-1.12	2.29104360834043
ERR10889779	male	0.221917808219178	Infant	Zimbabwe	Africa	315.420175450398	NA	Low income	-1.12	2.23438170225843
ERR10889781	female	1.53424657534247	Toddler	Zimbabwe	Africa	1208.5177049774	NA	Low income	-1.12	2.70071015404739
ERR10889784	female	0.353424657534247	Infant	Zimbabwe	Africa	996.225674515038	NA	Low income	-1.12	1.77014440939388
ERR10889785	male	0.997260273972603	Infant	Zimbabwe	Africa	1977.49096767893	NA	Low income	-1.12	1.8648071946578
ERR10889786	female	1.51780821917808	Toddler	Zimbabwe	Africa	471.103130152126	NA	Low income	-1.12	1.56874758338283
ERR10889787	male	0.271232876712329	Infant	Zimbabwe	Africa	233.18884965803	NA	Low income	-1.12	2.72267953847374
ERR10889789	male	1.01095890410959	Toddler	Zimbabwe	Africa	378.22407274388	NA	Low income	-1.12	1.81573356550233
ERR10889794	male	0.276712328767123	Infant	Zimbabwe	Africa	209.732289793603	NA	Low income	-1.12	1.43647747438442
ERR10889796	female	1.00547945205479	Toddler	Zimbabwe	Africa	162.989138830628	NA	Low income	-1.12	2.11765775551468
ERR10889797	male	0.679452054794521	Infant	Zimbabwe	Africa	1056.26864275958	NA	Low income	-1.12	2.35004757578917
ERR10889799	female	0.391780821917808	Infant	Zimbabwe	Africa	932.571275951153	NA	Low income	-1.12	2.74089709174871
ERR10889801	female	1.48493150684931	Toddler	Zimbabwe	Africa	151.392886743686	NA	Low income	-1.12	2.38413880778078
ERR10889804	male	0.512328767123288	Infant	Zimbabwe	Africa	549.700040489048	NA	Low income	-1.12	2.57165541612053
ERR10889805	female	1.04383561643836	Toddler	Zimbabwe	Africa	339.440692531404	NA	Low income	-1.12	1.82141181542367
ERR10889808	female	0.643835616438356	Infant	Zimbabwe	Africa	1745.19551157835	NA	Low income	-1.12	1.76596023832885
ERR10889809	female	0.293150684931507	Infant	Zimbabwe	Africa	1301.27126474788	NA	Low income	-1.12	2.24880052100696
ERR10889856	male	1.01643835616438	Toddler	Zimbabwe	Africa	536.293445349008	NA	Low income	-1.12	2.10206298080167
ERR10889857	male	1.46027397260274	Toddler	Zimbabwe	Africa	302.3484876111	NA	Low income	-1.12	1.39061227515186
ERR10889859	male	0.33972602739726	Infant	Zimbabwe	Africa	454.478419366229	NA	Low income	-1.12	2.54880074599021
ERR10889861	male	1.49041095890411	Toddler	Zimbabwe	Africa	280.479863199675	NA	Low income	-1.12	0.984341960601155
ERR10889862	female	0.780821917808219	Infant	Zimbabwe	Africa	789.827211833373	NA	Low income	-1.12	2.20856150756613
ERR10889866	male	0.106849315068493	Infant	Zimbabwe	Africa	2097.70711345916	NA	Low income	-1.12	2.25156680506172
ERR10889867	male	0.328767123287671	Infant	Zimbabwe	Africa	572.149798841246	NA	Low income	-1.12	2.31821623380021
ERR10889868	male	0.358904109589041	Infant	Zimbabwe	Africa	530.016505192527	NA	Low income	-1.12	2.19561465679447
ERR10889869	female	0.646575342465753	Infant	Zimbabwe	Africa	458.247017505866	NA	Low income	-1.12	2.30487550977448
ERR10889871	female	0.0986301369863014	Infant	Zimbabwe	Africa	751.083517138633	NA	Low income	-1.12	2.15919238456673
ERR10889872	male	0.589041095890411	Infant	Zimbabwe	Africa	328.460548668008	NA	Low income	-1.12	1.58172264486581
ERR10889873	male	0.989041095890411	Infant	Zimbabwe	Africa	1209.99688120569	NA	Low income	-1.12	2.2537616487699
ERR10889876	male	1.47123287671233	Toddler	Zimbabwe	Africa	202.242208771952	NA	Low income	-1.12	1.7070302627474
ERR10889877	male	1.01917808219178	Toddler	Zimbabwe	Africa	236.174711431288	NA	Low income	-1.12	1.93808007734057
ERR10889878	female	0.50958904109589	Infant	Zimbabwe	Africa	120.746784703925	NA	Low income	-1.12	2.39010017354694
ERR10889882	male	0.265753424657534	Infant	Zimbabwe	Africa	1135.57024870132	NA	Low income	-1.12	2.07786726717144
ERR10889887	male	1.4958904109589	Toddler	Zimbabwe	Africa	277.656725820367	NA	Low income	-1.12	2.0370276161446
ERR10889889	male	1.0027397260274	Toddler	Zimbabwe	Africa	490.175552965758	NA	Low income	-1.12	1.31760809240071
ERR10889890	female	1.01643835616438	Toddler	Zimbabwe	Africa	284.073113831642	NA	Low income	-1.12	2.26701812624897
ERR10889896	female	0.254794520547945	Infant	Zimbabwe	Africa	1494.19475260791	NA	Low income	-1.12	2.28609368491866
ERR10889969	female	NA	NA	Zimbabwe	Africa	448.606823893729	NA	Low income	-1.12	1.75418435365726
ERR10889989	female	0.350684931506849	Infant	Zimbabwe	Africa	1801.86666533365	NA	Low income	-1.12	2.30147294008061
ERR10890000	female	1.4958904109589	Toddler	Zimbabwe	Africa	964.566004043552	NA	Low income	-1.12	1.7443353332296
ERR10890004	female	1.01095890410959	Toddler	Zimbabwe	Africa	451.646243172514	NA	Low income	-1.12	2.0274582171062
ERR10890007	female	0.515068493150685	Infant	Zimbabwe	Africa	1419.11073750405	NA	Low income	-1.12	2.46979741680232
ERR10890008	male	1.05479452054795	Toddler	Zimbabwe	Africa	1063.63617258529	NA	Low income	-1.12	1.75798341248885
ERR10890011	female	1.57808219178082	Toddler	Zimbabwe	Africa	147.200506262797	NA	Low income	-1.12	1.62090542333261
ERR10890013	male	0.534246575342466	Infant	Zimbabwe	Africa	554.884733585858	NA	Low income	-1.12	2.25781974988272
ERR10890014	male	0.287671232876712	Infant	Zimbabwe	Africa	2090.70232132886	NA	Low income	-1.12	1.81995238886139
ERR10890015	male	0.504109589041096	Infant	Zimbabwe	Africa	303.572773183563	NA	Low income	-1.12	2.35987185196532
ERR10890019	female	1.11232876712329	Toddler	Zimbabwe	Africa	1473.52008833182	NA	Low income	-1.12	2.13897095869399
ERR10890020	female	1.52054794520548	Toddler	Zimbabwe	Africa	194.011167210109	NA	Low income	-1.12	1.72937383112557
ERR10890021	male	0.517808219178082	Infant	Zimbabwe	Africa	1991.50638929821	NA	Low income	-1.12	2.07381003205001
ERR10890023	male	0.567123287671233	Infant	Zimbabwe	Africa	649.743150585128	NA	Low income	-1.12	1.03134235158867
ERR10890027	male	1.6	Toddler	Zimbabwe	Africa	486.944683802181	NA	Low income	-1.12	2.29381877553199
ERR10890028	female	1.4958904109589	Toddler	Zimbabwe	Africa	573.444904808082	NA	Low income	-1.12	2.18149165767947
ERR10890029	female	0.715068493150685	Infant	Zimbabwe	Africa	668.179120522288	NA	Low income	-1.12	2.34022677951867
ERR10890033	male	0.978082191780822	Infant	Zimbabwe	Africa	274.004290895605	NA	Low income	-1.12	2.12795499432475
ERR10890036	female	1.46301369863014	Toddler	Zimbabwe	Africa	348.036075079432	NA	Low income	-1.12	1.47210851116066
ERR10890038	female	1.53698630136986	Toddler	Zimbabwe	Africa	576.093571881075	NA	Low income	-1.12	2.19959626839686
ERR10890042	female	0.320547945205479	Infant	Zimbabwe	Africa	1204.40514950837	NA	Low income	-1.12	1.81916313816928
ERR10890043	male	1.01643835616438	Toddler	Zimbabwe	Africa	328.923525213139	NA	Low income	-1.12	2.23380025863478
ERR10890044	female	1.45479452054795	Toddler	Zimbabwe	Africa	394.126049758773	NA	Low income	-1.12	2.05767794176355
ERR10890047	male	0.276712328767123	Infant	Zimbabwe	Africa	611.876885628631	NA	Low income	-1.12	1.79011125354944
ERR10890049	female	0.980821917808219	Infant	Zimbabwe	Africa	1213.91655946877	NA	Low income	-1.12	1.74289533872113
ERR10890050	male	NA	NA	Zimbabwe	Africa	507.314177513306	NA	Low income	-1.12	1.16720216118601
ERR10890051	female	0.517808219178082	Infant	Zimbabwe	Africa	139.769088600422	NA	Low income	-1.12	1.88021611861755
ERR10890052	female	0.287671232876712	Infant	Zimbabwe	Africa	768.907045820931	NA	Low income	-1.12	1.81818346996984
ERR10890053	female	0.213698630136986	Infant	Zimbabwe	Africa	751.095922107913	NA	Low income	-1.12	2.44706704811466
ERR10890055	female	1.01917808219178	Toddler	Zimbabwe	Africa	147.020049090797	NA	Low income	-1.12	1.36334805609612
ERR10890056	male	1.4958904109589	Toddler	Zimbabwe	Africa	360.248269703404	NA	Low income	-1.12	1.80198622163464
ERR10890058	female	1.53698630136986	Toddler	Zimbabwe	Africa	384.104791989724	NA	Low income	-1.12	2.00762420565722
ERR10890059	male	1.4958904109589	Toddler	Zimbabwe	Africa	975.96374483801	NA	Low income	-1.12	2.21528174076423
ERR10890060	male	1.58082191780822	Toddler	Zimbabwe	Africa	377.720932763203	NA	Low income	-1.12	1.86485858210533
ERR10890062	male	0.602739726027397	Infant	Zimbabwe	Africa	140.529653675371	NA	Low income	-1.12	1.79241854863424
ERR10890066	female	1.60547945205479	Toddler	Zimbabwe	Africa	310.545009621886	NA	Low income	-1.12	1.75560379208401
ERR10890067	male	0.271232876712329	Infant	Zimbabwe	Africa	81.7663012731119	NA	Low income	-1.12	1.79093739909481
ERR10890068	female	0.484931506849315	Infant	Zimbabwe	Africa	2003.92806101889	NA	Low income	-1.12	2.40763287715747
ERR10890072	female	0.482191780821918	Infant	Zimbabwe	Africa	915.627594849645	NA	Low income	-1.12	1.51538390440815
ERR10890073	female	0.520547945205479	Infant	Zimbabwe	Africa	662.078672930039	NA	Low income	-1.12	1.66645424715532
ERR10890076	male	1.4958904109589	Toddler	Zimbabwe	Africa	577.556741142453	NA	Low income	-1.12	1.52054013009673
ERR10890077	male	0.594520547945205	Infant	Zimbabwe	Africa	195.64622507339	NA	Low income	-1.12	1.86941150111101
ERR10890083	female	1.71232876712329	Toddler	Zimbabwe	Africa	281.681708876686	NA	Low income	-1.12	2.09454848224578
ERR10890089	male	0.520547945205479	Infant	Zimbabwe	Africa	944.02117662372	NA	Low income	-1.12	1.68834708913658
ERR10890090	male	0.487671232876712	Infant	Zimbabwe	Africa	678.965143321543	NA	Low income	-1.12	2.50457343193886
ERR10890091	male	1.51232876712329	Toddler	Zimbabwe	Africa	1490.33938398128	NA	Low income	-1.12	2.4972738084199
ERR10890093	female	0.506849315068493	Infant	Zimbabwe	Africa	432.628858516911	NA	Low income	-1.12	1.85876527159992
ERR10890096	female	1.4986301369863	Toddler	Zimbabwe	Africa	525.522851491105	NA	Low income	-1.12	1.4678347553464
ERR10890105	male	0.479452054794521	Infant	Zimbabwe	Africa	2120.80824934757	NA	Low income	-1.12	2.54237094405257
ERR10890106	male	0.131506849315068	Infant	Zimbabwe	Africa	2702.08486991745	NA	Low income	-1.12	2.06019646416714
ERR10890107	male	1.52054794520548	Toddler	Zimbabwe	Africa	832.402762039029	NA	Low income	-1.12	1.87495725378115
ERR10890110	male	1.50958904109589	Toddler	Zimbabwe	Africa	1328.11563736399	NA	Low income	-1.12	2.53384550775878
ERR10890118	female	0.0986301369863014	Infant	Zimbabwe	Africa	364.870069782615	NA	Low income	-1.12	1.84677350214843
ERR10890123	male	1.46027397260274	Toddler	Zimbabwe	Africa	279.765687970854	NA	Low income	-1.12	1.82963324091999
ERR10890126	male	0.0958904109589041	Infant	Zimbabwe	Africa	618.378822999295	NA	Low income	-1.12	2.04499001553269
ERR10890128	male	0.0821917808219178	Infant	Zimbabwe	Africa	749.270812651154	NA	Low income	-1.12	0.433606129810368
ERR10890134	female	1.52328767123288	Toddler	Zimbabwe	Africa	714.799328357818	NA	Low income	-1.12	2.19909951027256
ERR10890136	female	1.49315068493151	Toddler	Zimbabwe	Africa	271.556843835633	NA	Low income	-1.12	1.4253457194465
ERR10890138	male	1.02739726027397	Toddler	Zimbabwe	Africa	485.908497529923	NA	Low income	-1.12	2.43411958681576
ERR10890139	female	0.547945205479452	Infant	Zimbabwe	Africa	643.149504681162	NA	Low income	-1.12	2.43229001243184
ERR10890141	male	0.520547945205479	Infant	Zimbabwe	Africa	638.831782309289	NA	Low income	-1.12	2.22179358399753
ERR10890147	male	1.4958904109589	Toddler	Zimbabwe	Africa	257.732232876814	NA	Low income	-1.12	1.56536150403252
ERR10890148	male	0.134246575342466	Infant	Zimbabwe	Africa	572.730621518459	NA	Low income	-1.12	2.38491964521209
ERR10890155	female	0.112328767123288	Infant	Zimbabwe	Africa	352.597443403087	NA	Low income	-1.12	1.80115099403363
ERR10890156	female	0.0986301369863014	Infant	Zimbabwe	Africa	4001.14914539509	NA	Low income	-1.12	2.54220346395442
ERR10890158	male	1.50684931506849	Toddler	Zimbabwe	Africa	525.506315699484	NA	Low income	-1.12	1.70650890143395
ERR10890159	female	1.52328767123288	Toddler	Zimbabwe	Africa	689.284826100338	NA	Low income	-1.12	2.1704878253689
ERR10890161	female	1.45479452054795	Toddler	Zimbabwe	Africa	394.333616532549	NA	Low income	-1.12	1.7890489616353
ERR10890167	male	1.48767123287671	Toddler	Zimbabwe	Africa	593.108082752989	NA	Low income	-1.12	2.04201353156551
ERR10890169	female	1.66849315068493	Toddler	Zimbabwe	Africa	200.844007663028	NA	Low income	-1.12	2.06544507337016
ERR10890172	male	1.03013698630137	Toddler	Zimbabwe	Africa	441.255325223981	NA	Low income	-1.12	1.7328543999056
ERR10890174	female	1.4958904109589	Toddler	Zimbabwe	Africa	526.886453987417	NA	Low income	-1.12	1.93558310864057
ERR10890196	female	1.25753424657534	Toddler	Zimbabwe	Africa	153.055820180203	NA	Low income	-1.12	2.02800667907962
ERR10890212	female	NA	NA	Zimbabwe	Africa	66.4947370438895	NA	Low income	-1.12	0.693068837893979
ERR10890218	female	0.427397260273973	Infant	Zimbabwe	Africa	384.063992612939	NA	Low income	-1.12	2.3464169762701
ERR10890219	male	0.495890410958904	Infant	Zimbabwe	Africa	834.746865861836	NA	Low income	-1.12	2.33158695000136
ERR10890220	female	0.484931506849315	Infant	Zimbabwe	Africa	197.376353197431	NA	Low income	-1.12	2.34020110042495
ERR10890221	male	0.249315068493151	Infant	Zimbabwe	Africa	296.553691034872	NA	Low income	-1.12	2.20130373468699
ERR10890223	female	0.580821917808219	Infant	Zimbabwe	Africa	941.225143441649	NA	Low income	-1.12	2.19435022484031
ERR10890224	female	0.0931506849315069	Infant	Zimbabwe	Africa	1062.72886818893	NA	Low income	-1.12	2.04570839760007
ERR10890227	female	0.101369863013699	Infant	Zimbabwe	Africa	634.844099195698	NA	Low income	-1.12	2.80957498819598
ERR10890229	male	0.586301369863014	Infant	Zimbabwe	Africa	348.475755180558	NA	Low income	-1.12	2.27431537598847
ERR10890230	male	0.517808219178082	Infant	Zimbabwe	Africa	491.457786075067	NA	Low income	-1.12	2.41584090973125
ERR10890231	male	0.0958904109589041	Infant	Zimbabwe	Africa	295.363213700893	NA	Low income	-1.12	1.82337440357774
ERR10890233	male	0.295890410958904	Infant	Zimbabwe	Africa	502.23595270874	NA	Low income	-1.12	2.09145085459261
ERR10890235	female	0.580821917808219	Infant	Zimbabwe	Africa	333.200126188269	NA	Low income	-1.12	1.36134401879588
ERR10890238	female	0.484931506849315	Infant	Zimbabwe	Africa	574.126078067331	NA	Low income	-1.12	2.32379563352645
ERR10890264	female	0.145205479452055	Infant	Zimbabwe	Africa	648.618403008291	NA	Low income	-1.12	1.93086111681211
ERR10890267	female	0.263013698630137	Infant	Zimbabwe	Africa	559.010246620336	NA	Low income	-1.12	0.695568544699981
ERR10890268	female	0.315068493150685	Infant	Zimbabwe	Africa	385.904492690372	NA	Low income	-1.12	1.91839103085422
ERR10890270	female	0.243835616438356	Infant	Zimbabwe	Africa	752.959293181045	NA	Low income	-1.12	0.892166214524045
ERR10890272	male	0.252054794520548	Infant	Zimbabwe	Africa	1653.05323369292	NA	Low income	-1.12	2.0913866973045
ERR10890273	male	0.287671232876712	Infant	Zimbabwe	Africa	1226.98227421798	NA	Low income	-1.12	2.8494362295784
ERR10890276	male	0.265753424657534	Infant	Zimbabwe	Africa	1361.22948599389	NA	Low income	-1.12	1.80776921029114
ERR10890277	male	0.0876712328767123	Infant	Zimbabwe	Africa	64.8975876711715	NA	Low income	-1.12	1.76385723626071
ERR10890278	male	0.268493150684932	Infant	Zimbabwe	Africa	509.571461420508	NA	Low income	-1.12	1.60982190069151
ERR10890281	female	0.104109589041096	Infant	Zimbabwe	Africa	4883.45587762212	NA	Low income	-1.12	2.03623129022941
ERR10890283	male	0.0986301369863014	Infant	Zimbabwe	Africa	581.061862349605	NA	Low income	-1.12	1.87731839836662
ERR10890284	male	0.301369863013699	Infant	Zimbabwe	Africa	1092.36894625058	NA	Low income	-1.12	2.47272627630402
ERR10890286	female	0.117808219178082	Infant	Zimbabwe	Africa	1457.7998921304	NA	Low income	-1.12	2.85030868831668
ERR10890289	female	0.238356164383562	Infant	Zimbabwe	Africa	3745.2303443353	NA	Low income	-1.12	1.9503200921469
ERR10890290	male	NA	NA	Zimbabwe	Africa	100.818518220398	NA	Low income	-1.12	1.17018910703238
ERR10890304	male	0.126027397260274	Infant	Zimbabwe	Africa	114.591180498829	NA	Low income	-1.12	1.74883059235974
ERR10890310	male	0.0849315068493151	Infant	Zimbabwe	Africa	296.170935491807	NA	Low income	-1.12	2.29134293223959
ERR10890311	male	0.293150684931507	Infant	Zimbabwe	Africa	457.464292483648	NA	Low income	-1.12	1.76312231076137
ERR10890312	female	0.273972602739726	Infant	Zimbabwe	Africa	433.026865824148	NA	Low income	-1.12	2.0144839431414
ERR10890316	male	0.10958904109589	Infant	Zimbabwe	Africa	1117.7883796914	NA	Low income	-1.12	1.53665964517091
ERR10890318	female	0.0958904109589041	Infant	Zimbabwe	Africa	550.543076724998	NA	Low income	-1.12	1.74216664925608
ERR10890320	female	0.164383561643836	Infant	Zimbabwe	Africa	2477.3886508174	NA	Low income	-1.12	2.19061486770665
ERR10890321	female	0.284931506849315	Infant	Zimbabwe	Africa	653.700983140201	NA	Low income	-1.12	1.74850939576012
ERR10890324	male	0.0958904109589041	Infant	Zimbabwe	Africa	846.559768567098	NA	Low income	-1.12	3.07777649409621
ERR10890329	female	0.158904109589041	Infant	Zimbabwe	Africa	121.36417885116	NA	Low income	-1.12	2.05313428252569
ERR10890333	male	0.268493150684932	Infant	Zimbabwe	Africa	115.341878994036	NA	Low income	-1.12	1.86640148381827
ERR10890337	male	0.284931506849315	Infant	Zimbabwe	Africa	1398.46098771594	NA	Low income	-1.12	1.72437873822476
ERR10890344	female	0.852054794520548	Infant	Zimbabwe	Africa	595.84163715706	NA	Low income	-1.12	1.69726200250242
ERR10890346	male	0.26027397260274	Infant	Zimbabwe	Africa	157.876412747808	NA	Low income	-1.12	1.51423380756695
ERR10890348	female	0.534246575342466	Infant	Zimbabwe	Africa	247.394312152189	NA	Low income	-1.12	1.66842464150016
ERR10890351	male	0.238356164383562	Infant	Zimbabwe	Africa	196.00512934876	NA	Low income	-1.12	2.18298676723362
ERR10890354	male	0.345205479452055	Infant	Zimbabwe	Africa	271.468175583214	NA	Low income	-1.12	1.18473679452713
ERR10890355	male	0.263013698630137	Infant	Zimbabwe	Africa	913.069582926904	NA	Low income	-1.12	1.88936686317177
ERR10890356	male	0.0958904109589041	Infant	Zimbabwe	Africa	770.046620472382	NA	Low income	-1.12	2.27328690299127
ERR10890361	male	0.131506849315068	Infant	Zimbabwe	Africa	987.971649386481	NA	Low income	-1.12	2.10620824672342
ERR10890364	male	0.323287671232877	Infant	Zimbabwe	Africa	2018.89259082629	NA	Low income	-1.12	2.46499317659133
ERR10890369	male	0.282191780821918	Infant	Zimbabwe	Africa	185.030843288856	NA	Low income	-1.12	1.50308424779799
ERR10890370	male	0.10958904109589	Infant	Zimbabwe	Africa	1928.39435810972	NA	Low income	-1.12	2.12754907526572
ERR10890371	male	0.0794520547945206	Infant	Zimbabwe	Africa	1167.3073780721	NA	Low income	-1.12	2.66021288620887
ERR10890374	female	0.101369863013699	Infant	Zimbabwe	Africa	943.507527388342	NA	Low income	-1.12	1.74132641944889
ERR10890375	male	0.0931506849315069	Infant	Zimbabwe	Africa	681.431175416585	NA	Low income	-1.12	2.18422945941341
ERR10890377	male	0.0986301369863014	Infant	Zimbabwe	Africa	180.969552433646	NA	Low income	-1.12	1.13742552182481
ERR10890379	female	0.136986301369863	Infant	Zimbabwe	Africa	428.095809194589	NA	Low income	-1.12	2.34693798327539
ERR10890381	male	0.534246575342466	Infant	Zimbabwe	Africa	280.967710805522	NA	Low income	-1.12	1.89538973306005
ERR10890388	male	0.271232876712329	Infant	Zimbabwe	Africa	2141.78562591238	NA	Low income	-1.12	2.09965757701457
ERR10890390	male	0.367123287671233	Infant	Zimbabwe	Africa	354.524276431674	NA	Low income	-1.12	1.0297878951619
ERR10890392	male	0.0821917808219178	Infant	Zimbabwe	Africa	1025.81205960408	NA	Low income	-1.12	2.52057115816345
ERR10890395	male	0.0849315068493151	Infant	Zimbabwe	Africa	390.646514787292	NA	Low income	-1.12	1.86669997695354
ERR10890396	male	0.101369863013699	Infant	Zimbabwe	Africa	732.955638084262	NA	Low income	-1.12	1.911852768897
ERR10890400	male	0.397260273972603	Infant	Zimbabwe	Africa	155.932195440902	NA	Low income	-1.12	1.85781935246275
ERR10890406	female	0.0958904109589041	Infant	Zimbabwe	Africa	1156.33156556785	NA	Low income	-1.12	1.81278966028998
ERR10890408	male	0.0849315068493151	Infant	Zimbabwe	Africa	501.931351017505	NA	Low income	-1.12	2.1599360326041
ERR10890409	male	0.298630136986301	Infant	Zimbabwe	Africa	939.964429840665	NA	Low income	-1.12	1.4848395338249
ERR10890416	male	0.241095890410959	Infant	Zimbabwe	Africa	754.340965193193	NA	Low income	-1.12	2.8803091050215
ERR10890418	male	0.0986301369863014	Infant	Zimbabwe	Africa	133.442091750261	NA	Low income	-1.12	1.90942069768951
ERR10890422	female	0.276712328767123	Infant	Zimbabwe	Africa	2255.58141688497	NA	Low income	-1.12	2.03040589283188
ERR10890424	female	0.271232876712329	Infant	Zimbabwe	Africa	2417.56012732467	NA	Low income	-1.12	2.56530263509759
ERR10890431	male	0.0849315068493151	Infant	Zimbabwe	Africa	1048.02293202785	NA	Low income	-1.12	1.03840584599012
ERR10890434	male	0.342465753424658	Infant	Zimbabwe	Africa	1123.39488566572	NA	Low income	-1.12	2.54715137087334
ERR10890458	female	1.51780821917808	Toddler	Zimbabwe	Africa	208.557706629393	NA	Low income	-1.12	1.0386782079729
ERR10890493	female	1.4986301369863	Toddler	Zimbabwe	Africa	785.490344755296	NA	Low income	-1.12	2.01186382916911
ERR10890496	male	1.4958904109589	Toddler	Zimbabwe	Africa	460.14158065914	NA	Low income	-1.12	2.27952207585296
ERR10890499	male	1.01643835616438	Toddler	Zimbabwe	Africa	279.731780385259	NA	Low income	-1.12	2.25657104509378
ERR10890513	female	1.4958904109589	Toddler	Zimbabwe	Africa	289.149127582244	NA	Low income	-1.12	1.87005337810531
ERR10890573	male	1.51780821917808	Toddler	Zimbabwe	Africa	301.292365758182	NA	Low income	-1.12	2.17666045095321
ERR10890575	male	1.4958904109589	Toddler	Zimbabwe	Africa	409.883290949901	NA	Low income	-1.12	1.16947067335863
ERR10890592	male	1.48767123287671	Toddler	Zimbabwe	Africa	443.690136947757	NA	Low income	-1.12	1.82254095810725
ERR10890596	male	0.989041095890411	Infant	Zimbabwe	Africa	1028.12236972801	NA	Low income	-1.12	1.21728698710075
ERR10890609	female	1.01369863013699	Toddler	Zimbabwe	Africa	1269.07941398542	NA	Low income	-1.12	2.01357038592287
ERR10890627	male	1.49041095890411	Toddler	Zimbabwe	Africa	266.062273202448	NA	Low income	-1.12	1.73682906122735
ERR10890638	female	1.46301369863014	Toddler	Zimbabwe	Africa	201.888720466429	NA	Low income	-1.12	1.36994236861297
ERR10890648	female	1.11232876712329	Toddler	Zimbabwe	Africa	377.097227997639	NA	Low income	-1.12	2.11263588265188
ERR10890665	male	1.51232876712329	Toddler	Zimbabwe	Africa	606.831499166688	NA	Low income	-1.12	1.26580861342056
ERR10890775	female	1	Infant	Zimbabwe	Africa	377.639787495195	NA	Low income	-1.12	1.40275296173925
ERR10890826	male	1.46301369863014	Toddler	Zimbabwe	Africa	430.600124019854	NA	Low income	-1.12	2.16444501768674
ERR10890834	male	1.54246575342466	Toddler	Zimbabwe	Africa	248.068487870752	NA	Low income	-1.12	2.07231562252457
ERR10890867	female	1.46301369863014	Toddler	Zimbabwe	Africa	400.445098312281	NA	Low income	-1.12	1.97391791135922
ERR10890888	male	1.57260273972603	Toddler	Zimbabwe	Africa	390.462270701546	NA	Low income	-1.12	1.91800835558281
ERR10890908	female	1.55068493150685	Toddler	Zimbabwe	Africa	852.664094080048	NA	Low income	-1.12	2.75730515823897
ERR10890916	male	0.0958904109589041	Infant	Zimbabwe	Africa	486.224640068618	NA	Low income	-1.12	1.2258708469366
ERR10890917	female	1.5013698630137	Toddler	Zimbabwe	Africa	269.703658746535	NA	Low income	-1.12	1.12795322019219
ERR10890935	female	1.59178082191781	Toddler	Zimbabwe	Africa	355.663956193381	NA	Low income	-1.12	1.26152607205175
ERR10890946	female	0.106849315068493	Infant	Zimbabwe	Africa	409.555235511579	NA	Low income	-1.12	1.98411677366867
ERR10890950	male	0.526027397260274	Infant	Zimbabwe	Africa	705.3001669839	NA	Low income	-1.12	2.08244454277253
ERR10890966	female	1.62739726027397	Toddler	Zimbabwe	Africa	679.68062252683	NA	Low income	-1.12	2.26511225848167
ERR10891002	female	1.02465753424658	Toddler	Zimbabwe	Africa	242.850986045686	NA	Low income	-1.12	1.33030553552493
ERR10891010	male	1.4986301369863	Toddler	Zimbabwe	Africa	403.389708654317	NA	Low income	-1.12	1.7560133534549
ERR10891021	male	1.03287671232877	Toddler	Zimbabwe	Africa	452.877747317039	NA	Low income	-1.12	2.12700161919457
ERR10891029	male	1.03287671232877	Toddler	Zimbabwe	Africa	541.274323195114	NA	Low income	-1.12	2.11916811957566
ERR10891030	male	1.46301369863014	Toddler	Zimbabwe	Africa	1324.6345993079	NA	Low income	-1.12	2.61656812915164
ERR10891032	female	1.47123287671233	Toddler	Zimbabwe	Africa	894.337376311211	NA	Low income	-1.12	2.48457136580001
ERR10891042	male	0.504109589041096	Infant	Zimbabwe	Africa	285.445488500611	NA	Low income	-1.12	1.44902358441554
ERR10891045	male	1.4986301369863	Toddler	Zimbabwe	Africa	308.181147956732	NA	Low income	-1.12	1.95191730994947
ERR10891047	female	1.02739726027397	Toddler	Zimbabwe	Africa	1050.06596896385	NA	Low income	-1.12	2.47312474404819
ERR10891048	male	1.48219178082192	Toddler	Zimbabwe	Africa	370.546064044832	NA	Low income	-1.12	1.9564948596693
ERR10891052	male	1.52054794520548	Toddler	Zimbabwe	Africa	1079.20791321363	NA	Low income	-1.12	2.03635587027951
ERR10891054	female	1.45753424657534	Toddler	Zimbabwe	Africa	530.011831669282	NA	Low income	-1.12	2.25657887599629
ERR10891064	female	1.4958904109589	Toddler	Zimbabwe	Africa	239.626200355478	NA	Low income	-1.12	1.68233495633352
ERR10891081	male	0.983561643835616	Infant	Zimbabwe	Africa	846.694689647483	NA	Low income	-1.12	2.29064255634308
ERR10891085	female	1.46027397260274	Toddler	Zimbabwe	Africa	364.087415051087	NA	Low income	-1.12	1.56878135487623
ERR10891086	female	1.03561643835616	Toddler	Zimbabwe	Africa	508.081111775331	NA	Low income	-1.12	1.94552425558923
ERR10891088	male	0.523287671232877	Infant	Zimbabwe	Africa	1185.47876554272	NA	Low income	-1.12	2.51844092225589
ERR10891090	female	1.50684931506849	Toddler	Zimbabwe	Africa	407.831097932567	NA	Low income	-1.12	2.10369038799007
ERR10891105	female	1.50684931506849	Toddler	Zimbabwe	Africa	442.630719818694	NA	Low income	-1.12	2.32197969801419
ERR10891108	female	0.101369863013699	Infant	Zimbabwe	Africa	124.782231104869	NA	Low income	-1.12	1.21187888327812
ERR10891500	male	1.02465753424658	Toddler	Zimbabwe	Africa	219.285996905816	NA	Low income	-1.12	1.35780267018077
ERR10891503	female	1.17808219178082	Toddler	Zimbabwe	Africa	474.513541364339	NA	Low income	-1.12	2.60386721218601
ERR10891505	male	1.52328767123288	Toddler	Zimbabwe	Africa	449.973338103864	NA	Low income	-1.12	2.06675436609343
ERR10891506	female	0.279452054794521	Infant	Zimbabwe	Africa	782.497055147023	NA	Low income	-1.12	2.27379364920575
ERR10891507	female	1.02739726027397	Toddler	Zimbabwe	Africa	532.000889787589	NA	Low income	-1.12	2.19907689135177
ERR10891512	female	0.53972602739726	Infant	Zimbabwe	Africa	2840.31283246344	NA	Low income	-1.12	2.24660187295923
ERR10891523	male	1.02191780821918	Toddler	Zimbabwe	Africa	463.695088340788	NA	Low income	-1.12	2.23112182537414
ERR10891558	male	0.213698630136986	Infant	Zimbabwe	Africa	619.435075823924	NA	Low income	-1.12	2.82865358823133
ERR10891562	female	1.47671232876712	Toddler	Zimbabwe	Africa	995.932948768043	NA	Low income	-1.12	2.52790789066511
ERR10891564	female	1.05205479452055	Toddler	Zimbabwe	Africa	399.707561354974	NA	Low income	-1.12	2.2140844757735
ERR10891569	male	1.02739726027397	Toddler	Zimbabwe	Africa	622.484725430669	NA	Low income	-1.12	2.19653527446934
ERR10891572	female	1.45479452054795	Toddler	Zimbabwe	Africa	285.392698566578	NA	Low income	-1.12	2.39820874313687
ERR10891578	male	0.0986301369863014	Infant	Zimbabwe	Africa	208.144389996879	NA	Low income	-1.12	1.91965723160785
ERR10891715	male	1.49315068493151	Toddler	Zimbabwe	Africa	515.141918887031	NA	Low income	-1.12	1.94748038434922
ERR10891716	male	1.01643835616438	Toddler	Zimbabwe	Africa	257.165922371032	NA	Low income	-1.12	1.53820263629649
ERR10891719	female	0.575342465753425	Infant	Zimbabwe	Africa	209.778482142319	NA	Low income	-1.12	1.45688569001581
ERR10891724	male	1.4958904109589	Toddler	Zimbabwe	Africa	241.046088330362	NA	Low income	-1.12	1.57843623067412
ERR10891725	male	1.45753424657534	Toddler	Zimbabwe	Africa	526.569161379851	NA	Low income	-1.12	1.84258382947526
ERR10891732	male	0.980821917808219	Infant	Zimbabwe	Africa	439.171949515633	NA	Low income	-1.12	2.45881770327882
ERR10891734	female	1.4958904109589	Toddler	Zimbabwe	Africa	329.459481688546	NA	Low income	-1.12	1.30636710971282
ERR10891741	male	1.4986301369863	Toddler	Zimbabwe	Africa	731.115397066414	NA	Low income	-1.12	1.41768636389469
ERR10891744	male	1	Infant	Zimbabwe	Africa	1093.39448805019	NA	Low income	-1.12	1.90816978632524
ERR10891846	female	0.213698630136986	Infant	Zimbabwe	Africa	1550.72250132667	NA	Low income	-1.12	2.47024813101578
ERR10891854	female	1.49315068493151	Toddler	Zimbabwe	Africa	504.909206529897	NA	Low income	-1.12	1.80206334224025
ERR10891860	male	0.542465753424658	Infant	Zimbabwe	Africa	1251.88742016491	NA	Low income	-1.12	2.45019001309773
ERR10891863	male	0.268493150684932	Infant	Zimbabwe	Africa	2112.33323522972	NA	Low income	-1.12	1.95706364429496
ERR10891866	female	1.01095890410959	Toddler	Zimbabwe	Africa	565.894055089337	NA	Low income	-1.12	2.25491037874404
ERR10891871	male	0.575342465753425	Infant	Zimbabwe	Africa	273.581803044942	NA	Low income	-1.12	1.01592309859633
ERR10891877	male	1.5972602739726	Toddler	Zimbabwe	Africa	393.570509083316	NA	Low income	-1.12	2.0695555255783
ERR10891889	male	0.989041095890411	Infant	Zimbabwe	Africa	577.152369995438	NA	Low income	-1.12	1.6559384019308
ERR10891900	male	1.46301369863014	Toddler	Zimbabwe	Africa	316.312444721743	NA	Low income	-1.12	1.88182572633252
ERR10891905	male	1.53424657534247	Toddler	Zimbabwe	Africa	1525.29114400781	NA	Low income	-1.12	2.20371620416231
ERR10891911	female	1.48219178082192	Toddler	Zimbabwe	Africa	444.409856323931	NA	Low income	-1.12	1.68011108342206
ERR10891913	female	0.482191780821918	Infant	Zimbabwe	Africa	1371.12717003149	NA	Low income	-1.12	2.36365167079445
ERR10891918	female	0.534246575342466	Infant	Zimbabwe	Africa	722.596386829838	NA	Low income	-1.12	2.48601953801832
ERR10891927	female	0.512328767123288	Infant	Zimbabwe	Africa	1131.76500723582	NA	Low income	-1.12	2.14531566807503
ERR10891928	male	1.47123287671233	Toddler	Zimbabwe	Africa	557.339960633163	NA	Low income	-1.12	2.4284528021958
ERR10891942	male	0.476712328767123	Infant	Zimbabwe	Africa	704.169952106503	NA	Low income	-1.12	2.42214568090636
ERR10891976	female	1.01369863013699	Toddler	Zimbabwe	Africa	1440.65428483945	NA	Low income	-1.12	1.67466209827914
ERR10891977	female	0.476712328767123	Infant	Zimbabwe	Africa	567.197538740572	NA	Low income	-1.12	1.87820070110158
ERR10891979	female	1.01369863013699	Toddler	Zimbabwe	Africa	852.435116108249	NA	Low income	-1.12	1.89336559717335
ERR10891980	male	1.4986301369863	Toddler	Zimbabwe	Africa	586.984511480478	NA	Low income	-1.12	2.03507423346529
ERR10892068	female	1.01643835616438	Toddler	Zimbabwe	Africa	968.38457390743	NA	Low income	-1.12	2.43460168052793
ERR10892069	male	0.980821917808219	Infant	Zimbabwe	Africa	535.679884237982	NA	Low income	-1.12	2.17012842361242
ERR10892071	male	0.523287671232877	Infant	Zimbabwe	Africa	333.333367003968	NA	Low income	-1.12	2.42544191792847
ERR10892098	female	0.257534246575342	Infant	Zimbabwe	Africa	676.428277929227	NA	Low income	-1.12	2.20285502236295
ERR10892162	male	0.361643835616438	Infant	Zimbabwe	Africa	1616.00626975016	NA	Low income	-1.12	1.65100794584845
ERR10892188	female	0.293150684931507	Infant	Zimbabwe	Africa	2234.66437062573	NA	Low income	-1.12	1.69220811170955
ERR10892191	female	1.57260273972603	Toddler	Zimbabwe	Africa	385.38295746081	NA	Low income	-1.12	2.03696964339539
ERR10892192	male	1.45753424657534	Toddler	Zimbabwe	Africa	1098.75038522967	NA	Low income	-1.12	2.59722474003711
ERR10892210	female	0.457534246575342	Infant	Zimbabwe	Africa	551.752914529672	NA	Low income	-1.12	2.08389786830039
ERR10892212	female	1.00547945205479	Toddler	Zimbabwe	Africa	1108.82671581712	NA	Low income	-1.12	2.37531818765542
ERR10892217	female	0.523287671232877	Infant	Zimbabwe	Africa	363.743955400015	NA	Low income	-1.12	2.22507409578045
ERR10892223	male	1.23287671232877	Toddler	Zimbabwe	Africa	356.475141421506	NA	Low income	-1.12	1.93412360120882
ERR10892225	female	0.10958904109589	Infant	Zimbabwe	Africa	3745.69592661565	NA	Low income	-1.12	2.26212596839662
ERR10892226	male	0.504109589041096	Infant	Zimbabwe	Africa	1610.3947997023	NA	Low income	-1.12	2.12078769366762
ERR10892233	female	0.594520547945205	Infant	Zimbabwe	Africa	676.990271272016	NA	Low income	-1.12	2.32159592023378
ERR10892236	male	0.50958904109589	Infant	Zimbabwe	Africa	608.706979873494	NA	Low income	-1.12	2.61993196066821
ERR10892239	male	1.64657534246575	Toddler	Zimbabwe	Africa	351.508393841625	NA	Low income	-1.12	1.86888576326896
ERR10892240	male	0.517808219178082	Infant	Zimbabwe	Africa	418.501585140956	NA	Low income	-1.12	2.44192961026768
ERR10892243	female	1.0027397260274	Toddler	Zimbabwe	Africa	359.981337422666	NA	Low income	-1.12	1.28249881981641
ERR10892426	male	1.46849315068493	Toddler	Zimbabwe	Africa	230.675707494673	NA	Low income	-1.12	1.60203273372603
ERR10892428	female	0.180821917808219	Infant	Zimbabwe	Africa	87.2855966867049	NA	Low income	-1.12	1.06209559191455
ERR10892429	female	0.235616438356164	Infant	Zimbabwe	Africa	714.369352311492	NA	Low income	-1.12	1.98709528893211
ERR10892441	female	1.49315068493151	Toddler	Zimbabwe	Africa	327.197284591047	NA	Low income	-1.12	1.91636666971377
ERR10892444	male	1.01917808219178	Toddler	Zimbabwe	Africa	225.786528161173	NA	Low income	-1.12	0.548264758035204
ERR10892452	female	0.515068493150685	Infant	Zimbabwe	Africa	1070.38876962522	NA	Low income	-1.12	2.36856130745522
ERR10892455	female	0.0986301369863014	Infant	Zimbabwe	Africa	2842.28830291099	NA	Low income	-1.12	2.18210904210284
ERR10892460	female	0.131506849315068	Infant	Zimbabwe	Africa	1446.08315575513	NA	Low income	-1.12	2.01062599741283
ERR10892548	male	1.02465753424658	Toddler	Zimbabwe	Africa	212.449345636921	NA	Low income	-1.12	2.43649855127367
ERR10892620	male	1.4958904109589	Toddler	Zimbabwe	Africa	484.886226411291	NA	Low income	-1.12	2.10896366752747
ERR10892621	female	0.164383561643836	Infant	Zimbabwe	Africa	264.018041508759	NA	Low income	-1.12	2.45163609633225
ERR10892622	female	1.4958904109589	Toddler	Zimbabwe	Africa	773.841653151027	NA	Low income	-1.12	2.16412332194935
ERR10892636	female	1.02465753424658	Toddler	Zimbabwe	Africa	125.574938407913	NA	Low income	-1.12	2.49642438575793
ERR10892638	female	0.816438356164384	Infant	Zimbabwe	Africa	977.646133583995	NA	Low income	-1.12	2.64396418965649
ERR10892641	female	1.01643835616438	Toddler	Zimbabwe	Africa	122.320067742727	NA	Low income	-1.12	2.16788690175118
ERR10892645	female	0.517808219178082	Infant	Zimbabwe	Africa	411.826458055249	NA	Low income	-1.12	2.09828852823842
ERR10892646	male	1.02191780821918	Toddler	Zimbabwe	Africa	447.033577045555	NA	Low income	-1.12	1.99362511817863
ERR10892648	female	1.01095890410959	Toddler	Zimbabwe	Africa	482.352695482414	NA	Low income	-1.12	1.91488227810914
ERR10892727	female	0.0986301369863014	Infant	Zimbabwe	Africa	1268.59295029612	NA	Low income	-1.12	2.53013544529815
ERR10892728	female	0.512328767123288	Infant	Zimbabwe	Africa	1377.88065248655	NA	Low income	-1.12	1.89110822662215
ERR10892736	female	0.134246575342466	Infant	Zimbabwe	Africa	1061.26702714756	NA	Low income	-1.12	2.40724379400098
ERR10892739	female	1.50958904109589	Toddler	Zimbabwe	Africa	359.98697912939	NA	Low income	-1.12	1.29227839380129
ERR10892742	male	0.501369863013699	Infant	Zimbabwe	Africa	559.740739477444	NA	Low income	-1.12	1.28605400795754
ERR10892747	female	0.101369863013699	Infant	Zimbabwe	Africa	283.501037456011	NA	Low income	-1.12	2.26958992058715
ERR10892748	female	0.643835616438356	Infant	Zimbabwe	Africa	603.571989955518	NA	Low income	-1.12	2.53754821111946
ERR10892750	male	0.0821917808219178	Infant	Zimbabwe	Africa	305.927788662759	NA	Low income	-1.12	2.18748843543418
ERR10892755	male	1.01095890410959	Toddler	Zimbabwe	Africa	454.238151541951	NA	Low income	-1.12	1.86638642370944
ERR10892757	male	0.986301369863014	Infant	Zimbabwe	Africa	2332.21408554212	NA	Low income	-1.12	2.49610577906321
ERR10892760	female	1.48767123287671	Toddler	Zimbabwe	Africa	441.171258723295	NA	Low income	-1.12	2.14614620160174
ERR10892761	male	0.213698630136986	Infant	Zimbabwe	Africa	1533.28461306283	NA	Low income	-1.12	2.46728436615792
ERR10892763	female	0.254794520547945	Infant	Zimbabwe	Africa	1588.6438803608	NA	Low income	-1.12	2.54187554027772
ERR10892770	female	0.715068493150685	Infant	Zimbabwe	Africa	1345.65631940022	NA	Low income	-1.12	2.19152663931087
ERR10892771	male	0.326027397260274	Infant	Zimbabwe	Africa	1735.65278989856	NA	Low income	-1.12	2.26157074568251
ERR10892775	female	0.978082191780822	Infant	Zimbabwe	Africa	1936.49498114224	NA	Low income	-1.12	1.82446469915013
ERR10892812	male	1.45753424657534	Toddler	Zimbabwe	Africa	1493.60087239853	NA	Low income	-1.12	2.1084611124029
ERR10894104	female	1.56164383561644	Toddler	Zimbabwe	Africa	640.007451172925	NA	Low income	-1.12	2.44213604815098
ERR10894108	male	0.350684931506849	Infant	Zimbabwe	Africa	593.846865158893	NA	Low income	-1.12	1.39504966792316
ERR10894118	male	0.534246575342466	Infant	Zimbabwe	Africa	1022.19660398939	NA	Low income	-1.12	1.74777098982529
ERR10894125	male	1.46301369863014	Toddler	Zimbabwe	Africa	3833.51958937804	NA	Low income	-1.12	1.62518088443548
ERR10894133	male	0.0849315068493151	Infant	Zimbabwe	Africa	554.674914001695	NA	Low income	-1.12	2.55852922392195
ERR10894135	female	NA	NA	Zimbabwe	Africa	154.618372668008	NA	Low income	-1.12	1.99775705370836
ERR10894136	male	0.106849315068493	Infant	Zimbabwe	Africa	1085.51448890165	NA	Low income	-1.12	1.25881313381522
ERR10894139	male	0.528767123287671	Infant	Zimbabwe	Africa	1306.15343007457	NA	Low income	-1.12	2.05694296563422
ERR10894141	male	0.528767123287671	Infant	Zimbabwe	Africa	647.1026620783	NA	Low income	-1.12	1.62460015413806
ERR10894143	male	0.10958904109589	Infant	Zimbabwe	Africa	4541.62371263567	NA	Low income	-1.12	1.80382590952098
ERR10894144	female	0.235616438356164	Infant	Zimbabwe	Africa	759.477695358882	NA	Low income	-1.12	1.48872758146586
ERR10894146	male	NA	NA	Zimbabwe	Africa	532.149643151926	NA	Low income	-1.12	1.85894474610684
ERR10894150	female	1.5013698630137	Toddler	Zimbabwe	Africa	526.334204783318	NA	Low income	-1.12	2.01531422828073
ERR10895955	male	0.249315068493151	Infant	Zimbabwe	Africa	751.587313372676	NA	Low income	-1.12	2.26962056408309
ERR10895956	male	1.04383561643836	Toddler	Zimbabwe	Africa	115.868600454428	NA	Low income	-1.12	1.6294955466192
ERR10895962	female	0.589041095890411	Infant	Zimbabwe	Africa	816.514196241056	NA	Low income	-1.12	2.35797807702946
ERR10895969	female	0.30958904109589	Infant	Zimbabwe	Africa	77.528471237275	NA	Low income	-1.12	0.646324213012167
ERR10895971	female	0.273972602739726	Infant	Zimbabwe	Africa	95.2171687057429	NA	Low income	-1.12	2.11224054247165
ERR10895975	female	0.545205479452055	Infant	Zimbabwe	Africa	814.534188922301	NA	Low income	-1.12	1.29425377654673
ERR10895976	male	0.536986301369863	Infant	Zimbabwe	Africa	1061.00259707421	NA	Low income	-1.12	2.4673514190394
ERR10895977	female	1.63013698630137	Toddler	Zimbabwe	Africa	617.053598702818	NA	Low income	-1.12	2.03052006304869
ERR10895985	female	0.405479452054795	Infant	Zimbabwe	Africa	200.5961947335	NA	Low income	-1.12	2.13137017339554
ERR10895988	female	0.49041095890411	Infant	Zimbabwe	Africa	2166.3468884591	NA	Low income	-1.12	2.51398699560544
ERR10895997	female	0.243835616438356	Infant	Zimbabwe	Africa	890.923143676939	NA	Low income	-1.12	2.35680658975945
ERR10896000	male	0.50958904109589	Infant	Zimbabwe	Africa	1181.18776547656	NA	Low income	-1.12	2.39985370069041
ERR10896001	male	0.983561643835616	Infant	Zimbabwe	Africa	384.843279539284	NA	Low income	-1.12	2.18027907769977
ERR10896003	female	0.367123287671233	Infant	Zimbabwe	Africa	93.339055392414	NA	Low income	-1.12	2.07488273614145
ERR10896005	male	0.334246575342466	Infant	Zimbabwe	Africa	791.182650843424	NA	Low income	-1.12	2.28370478914676
ERR10896016	female	0.224657534246575	Infant	Zimbabwe	Africa	222.221929596075	NA	Low income	-1.12	2.3524770677615
ERR10896025	male	0.315068493150685	Infant	Zimbabwe	Africa	269.928984400522	NA	Low income	-1.12	2.4528471744929
ERR10896030	male	1.4958904109589	Toddler	Zimbabwe	Africa	376.843008694363	NA	Low income	-1.12	1.51854788272687
ERR10896038	male	1.00821917808219	Toddler	Zimbabwe	Africa	266.3567360169	NA	Low income	-1.12	2.39284386409773
ERR10896040	female	0.073972602739726	Infant	Zimbabwe	Africa	654.024082623795	NA	Low income	-1.12	1.37908388694703
ERR10896041	male	0.0986301369863014	Infant	Zimbabwe	Africa	1283.75257816169	NA	Low income	-1.12	2.06903037141377
ERR10896044	male	NA	NA	Zimbabwe	Africa	254.620598914588	NA	Low income	-1.12	2.39778337123461
ERR10896045	male	1.49315068493151	Toddler	Zimbabwe	Africa	954.578050844982	NA	Low income	-1.12	2.14135716367249
ERR10896047	male	0.232876712328767	Infant	Zimbabwe	Africa	337.00187697213	NA	Low income	-1.12	2.2625323590967
ERR10896049	male	1.48219178082192	Toddler	Zimbabwe	Africa	91.9312078026073	NA	Low income	-1.12	1.64709113156929
ERR10896050	male	0.271232876712329	Infant	Zimbabwe	Africa	1788.99840741034	NA	Low income	-1.12	2.06219405860497
ERR10896054	female	0.273972602739726	Infant	Zimbabwe	Africa	446.992188663332	NA	Low income	-1.12	2.44816304619285
ERR10896058	female	0.0958904109589041	Infant	Zimbabwe	Africa	623.177259652172	NA	Low income	-1.12	2.36048331017706
ERR10896059	male	0.479452054794521	Infant	Zimbabwe	Africa	198.049649409463	NA	Low income	-1.12	2.13299067551231
ERR10896062	female	0.342465753424658	Infant	Zimbabwe	Africa	1519.63417470081	NA	Low income	-1.12	2.121330622027
ERR10896066	female	0.536986301369863	Infant	Zimbabwe	Africa	2164.24357545962	NA	Low income	-1.12	2.38897081085697
ERR10896072	female	1.56712328767123	Toddler	Zimbabwe	Africa	415.442118337267	NA	Low income	-1.12	1.47878164190549
ERR10896078	male	1.46575342465753	Toddler	Zimbabwe	Africa	354.1161519708	NA	Low income	-1.12	1.94913857631238
ERR10896083	male	0.542465753424658	Infant	Zimbabwe	Africa	620.364191221055	NA	Low income	-1.12	2.53341983492453
ERR10896084	male	0.268493150684932	Infant	Zimbabwe	Africa	545.427112792453	NA	Low income	-1.12	2.57352229128559
ERR10896087	male	0.323287671232877	Infant	Zimbabwe	Africa	409.80944876782	NA	Low income	-1.12	2.0809254323962
ERR10896089	female	0.0958904109589041	Infant	Zimbabwe	Africa	438.844867710418	NA	Low income	-1.12	2.29132944303291
ERR10896092	male	0.317808219178082	Infant	Zimbabwe	Africa	68.6105948679832	NA	Low income	-1.12	1.59367001414061
ERR10896095	female	NA	NA	Zimbabwe	Africa	390.406098397693	NA	Low income	-1.12	2.38327998507686
ERR10896096	male	0.30958904109589	Infant	Zimbabwe	Africa	246.147418415516	NA	Low income	-1.12	1.00236208051566
ERR10896097	female	1.4986301369863	Toddler	Zimbabwe	Africa	433.499376883322	NA	Low income	-1.12	1.60103210788284
ERR10896099	male	0.257534246575342	Infant	Zimbabwe	Africa	589.994340738073	NA	Low income	-1.12	2.34932149004506
ERR10896100	male	1.50684931506849	Toddler	Zimbabwe	Africa	432.095219299937	NA	Low income	-1.12	2.20963560457402
ERR10896103	male	1.04383561643836	Toddler	Zimbabwe	Africa	188.501285091014	NA	Low income	-1.12	1.24552041465111
ERR10896109	female	1.48493150684931	Toddler	Zimbabwe	Africa	421.106138616556	NA	Low income	-1.12	2.292763556829
ERR10896112	male	1.48219178082192	Toddler	Zimbabwe	Africa	374.797421671942	NA	Low income	-1.12	1.52551665408639
ERR10896118	male	1.46849315068493	Toddler	Zimbabwe	Africa	1065.02516429482	NA	Low income	-1.12	1.97210609015965
ERR10896121	male	NA	NA	Zimbabwe	Africa	595.754653088684	NA	Low income	-1.12	1.87952378140175
ERR10896467	female	1.4958904109589	Toddler	Zimbabwe	Africa	674.328066673486	NA	Low income	-1.12	2.36111761772555
ERR10896470	female	0.983561643835616	Infant	Zimbabwe	Africa	913.315119197743	NA	Low income	-1.12	2.51809729794712
ERR10896474	male	1.23835616438356	Toddler	Zimbabwe	Africa	190.535633138884	NA	Low income	-1.12	1.8828863626651
ERR10896476	male	1.4958904109589	Toddler	Zimbabwe	Africa	344.835022058132	NA	Low income	-1.12	1.34556517236032
ERR10896478	female	1.01643835616438	Toddler	Zimbabwe	Africa	889.494670079206	NA	Low income	-1.12	2.10305601821944
ERR10896480	male	1.01643835616438	Toddler	Zimbabwe	Africa	825.367779105089	NA	Low income	-1.12	1.98553678277024
ERR10896482	female	0.49041095890411	Infant	Zimbabwe	Africa	1394.20569651301	NA	Low income	-1.12	2.09429849212851
ERR10896483	male	0.989041095890411	Infant	Zimbabwe	Africa	301.108714053554	NA	Low income	-1.12	1.09566158966758
ERR10896486	female	1.47123287671233	Toddler	Zimbabwe	Africa	431.619400343565	NA	Low income	-1.12	1.69347756183103
ERR10896488	male	NA	NA	Zimbabwe	Africa	388.420119494733	NA	Low income	-1.12	1.42950496775981
ERR10896490	female	1.01643835616438	Toddler	Zimbabwe	Africa	496.01654309654	NA	Low income	-1.12	1.43470590830319
ERR10896492	female	1	Infant	Zimbabwe	Africa	1119.71465034118	NA	Low income	-1.12	2.17751978718108
ERR10896493	female	0.53972602739726	Infant	Zimbabwe	Africa	2667.40091945503	NA	Low income	-1.12	2.18380134636479
ERR10896496	female	1.49315068493151	Toddler	Zimbabwe	Africa	915.69862080153	NA	Low income	-1.12	2.51940850166282
ERR10896498	female	0.698630136986301	Infant	Zimbabwe	Africa	1132.6013790775	NA	Low income	-1.12	2.39009861225697
ERR10896500	male	0.317808219178082	Infant	Zimbabwe	Africa	811.207675194093	NA	Low income	-1.12	2.35551606101488
ERR10896505	female	1.46849315068493	Toddler	Zimbabwe	Africa	399.489900932689	NA	Low income	-1.12	2.02644144878279
ERR10896509	female	1.47945205479452	Toddler	Zimbabwe	Africa	325.069099480663	NA	Low income	-1.12	1.74608957731047
ERR10896515	male	1.4986301369863	Toddler	Zimbabwe	Africa	531.246570532585	NA	Low income	-1.12	2.24014218215272
ERR10896517	male	1.04931506849315	Toddler	Zimbabwe	Africa	117.322730653843	NA	Low income	-1.12	1.95448026306527
ERR10896519	female	0.323287671232877	Infant	Zimbabwe	Africa	82.2301133095968	NA	Low income	-1.12	2.05478477898236
ERR10896521	female	1.49315068493151	Toddler	Zimbabwe	Africa	305.655645247348	NA	Low income	-1.12	0.946800497625548
ERR10896596	male	0.605479452054794	Infant	Zimbabwe	Africa	491.739530790348	NA	Low income	-1.12	2.54960989282198
ERR10896598	male	1.4958904109589	Toddler	Zimbabwe	Africa	293.556441443635	NA	Low income	-1.12	1.62860275071789
ERR10896604	male	0.517808219178082	Infant	Zimbabwe	Africa	1735.46666245242	NA	Low income	-1.12	2.52869504006215
ERR10896607	female	0.761643835616438	Infant	Zimbabwe	Africa	154.505309422803	NA	Low income	-1.12	0.165485935052867
ERR10896611	male	1.46301369863014	Toddler	Zimbabwe	Africa	162.791075186901	NA	Low income	-1.12	1.8128790749213
ERR10896614	male	1.52602739726027	Toddler	Zimbabwe	Africa	453.765699207794	NA	Low income	-1.12	1.39744272770858
ERR10896616	male	0.8	Infant	Zimbabwe	Africa	309.767124597267	NA	Low income	-1.12	2.21029418218048
ERR10896621	male	1.48219178082192	Toddler	Zimbabwe	Africa	855.176754938221	NA	Low income	-1.12	2.0824355044527
ERR10896627	male	1.01369863013699	Toddler	Zimbabwe	Africa	404.569762335393	NA	Low income	-1.12	2.59464556420423
ERR10896629	female	1.03013698630137	Toddler	Zimbabwe	Africa	415.088421687479	NA	Low income	-1.12	2.26809505084542
ERR10896631	female	0.545205479452055	Infant	Zimbabwe	Africa	400.465791532364	NA	Low income	-1.12	0.983500706333986
ERR10896632	male	0.36986301369863	Infant	Zimbabwe	Africa	3514.79452984391	NA	Low income	-1.12	2.18422393982322
ERR10896638	male	1.4958904109589	Toddler	Zimbabwe	Africa	219.608189501979	NA	Low income	-1.12	1.08411614584435
ERR10896643	male	0.498630136986301	Infant	Zimbabwe	Africa	499.404278470891	NA	Low income	-1.12	2.27117264298805
ERR10896655	female	0.517808219178082	Infant	Zimbabwe	Africa	2310.36724489339	NA	Low income	-1.12	1.99593459887013
ERR10896663	male	1.46575342465753	Toddler	Zimbabwe	Africa	152.631803979008	NA	Low income	-1.12	1.46246791053151
ERR10896670	female	1.09041095890411	Toddler	Zimbabwe	Africa	342.34168007239	NA	Low income	-1.12	1.7830519248575
ERR10896672	male	0.978082191780822	Infant	Zimbabwe	Africa	922.850011373997	NA	Low income	-1.12	1.83537689229702
ERR10896675	female	0.528767123287671	Infant	Zimbabwe	Africa	325.367184414463	NA	Low income	-1.12	1.57359212666623
ERR10896676	male	1.47123287671233	Toddler	Zimbabwe	Africa	260.898981570535	NA	Low income	-1.12	1.44815716495165
ERR10896679	male	1.53424657534247	Toddler	Zimbabwe	Africa	357.934167102339	NA	Low income	-1.12	1.6608710255877
ERR10896681	male	0.304109589041096	Infant	Zimbabwe	Africa	779.57064403856	NA	Low income	-1.12	1.42889985228274
ERR10896684	male	1.4958904109589	Toddler	Zimbabwe	Africa	704.717985973795	NA	Low income	-1.12	1.91922112880732
ERR10896687	female	1.50958904109589	Toddler	Zimbabwe	Africa	206.717067793453	NA	Low income	-1.12	0.864632266799192
ERR10896702	male	0.989041095890411	Infant	Zimbabwe	Africa	111.448949548878	NA	Low income	-1.12	2.26776864471211
ERR10896710	female	1.4958904109589	Toddler	Zimbabwe	Africa	386.170799681899	NA	Low income	-1.12	1.61536116750064
ERR10896720	male	0.284931506849315	Infant	Zimbabwe	Africa	212.932372748355	NA	Low income	-1.12	2.32953623857555
ERR10896724	male	0.597260273972603	Infant	Zimbabwe	Africa	556.209945306816	NA	Low income	-1.12	2.11464098364634
ERR10896726	female	1.49041095890411	Toddler	Zimbabwe	Africa	305.747471294534	NA	Low income	-1.12	1.27798704780313
ERR10896728	male	1.4958904109589	Toddler	Zimbabwe	Africa	254.196795710654	NA	Low income	-1.12	2.21507045343971
ERR10896740	female	1.0027397260274	Toddler	Zimbabwe	Africa	1214.12062965613	NA	Low income	-1.12	2.52897992341966
ERR10896743	female	0.328767123287671	Infant	Zimbabwe	Africa	882.897093118801	NA	Low income	-1.12	2.11997743809522
ERR10896745	male	0.265753424657534	Infant	Zimbabwe	Africa	947.749664410036	NA	Low income	-1.12	2.08807395024158
ERR10896749	male	0.0958904109589041	Infant	Zimbabwe	Africa	164.948487680146	NA	Low income	-1.12	1.79913315481682
ERR10896751	female	1.4986301369863	Toddler	Zimbabwe	Africa	537.372492890201	NA	Low income	-1.12	2.18191533790078
ERR10896754	male	1.47671232876712	Toddler	Zimbabwe	Africa	496.288271995423	NA	Low income	-1.12	1.12514333026878
ERR10896756	female	0.493150684931507	Infant	Zimbabwe	Africa	1280.82400134592	NA	Low income	-1.12	1.94436491223843
ERR10896757	male	0.164383561643836	Infant	Zimbabwe	Africa	2833.89936776062	NA	Low income	-1.12	1.64737699526446
ERR10896760	female	0.10958904109589	Infant	Zimbabwe	Africa	160.878329557691	NA	Low income	-1.12	2.21139221662472
ERR10896772	male	1.51780821917808	Toddler	Zimbabwe	Africa	726.949385462099	NA	Low income	-1.12	1.3912995764098
ERR10896773	male	1.48767123287671	Toddler	Zimbabwe	Africa	609.692532141147	NA	Low income	-1.12	2.08008212343337
ERR10896774	male	0.526027397260274	Infant	Zimbabwe	Africa	181.938596829434	NA	Low income	-1.12	2.23049919044881
ERR10896792	male	1.48219178082192	Toddler	Zimbabwe	Africa	261.148529989808	NA	Low income	-1.12	1.1335534137262
ERR10896796	female	1.4958904109589	Toddler	Zimbabwe	Africa	393.620087896298	NA	Low income	-1.12	1.28659967163739
ERR10896801	male	0.550684931506849	Infant	Zimbabwe	Africa	1520.46658194571	NA	Low income	-1.12	1.80295068545079
ERR10896802	male	1.14794520547945	Toddler	Zimbabwe	Africa	2276.39506373797	NA	Low income	-1.12	1.85148863528161
ERR10896805	female	1.00547945205479	Toddler	Zimbabwe	Africa	439.536617734723	NA	Low income	-1.12	0.762320707227135
ERR10896808	male	0.134246575342466	Infant	Zimbabwe	Africa	142.742350511721	NA	Low income	-1.12	1.97131186496204
ERR10896812	male	0.528767123287671	Infant	Zimbabwe	Africa	3348.72676121792	NA	Low income	-1.12	1.93927415840776
ERR10896816	female	0.523287671232877	Infant	Zimbabwe	Africa	567.577072808656	NA	Low income	-1.12	1.70737778484854
ERR10896832	male	0.501369863013699	Infant	Zimbabwe	Africa	1071.51097331867	NA	Low income	-1.12	2.02264066451926
ERR10896833	female	0.479452054794521	Infant	Zimbabwe	Africa	695.670173341521	NA	Low income	-1.12	1.54881469510585
ERR10896836	male	1.4958904109589	Toddler	Zimbabwe	Africa	464.449655930067	NA	Low income	-1.12	2.54599165782089
ERR10896844	male	0.276712328767123	Infant	Zimbabwe	Africa	1658.98124059178	NA	Low income	-1.12	2.40882603443176
ERR10896854	male	1.54246575342466	Toddler	Zimbabwe	Africa	164.570705940292	NA	Low income	-1.12	1.53237024255973
ERR10896859	female	0.484931506849315	Infant	Zimbabwe	Africa	602.15958456186	NA	Low income	-1.12	2.56257302309138
ERR10896860	female	0.454794520547945	Infant	Zimbabwe	Africa	258.412246773124	NA	Low income	-1.12	1.96553002925893
ERR10896921	male	1.55890410958904	Toddler	Zimbabwe	Africa	186.334928222497	NA	Low income	-1.12	1.91487521382776
ERR10896926	male	1.01095890410959	Toddler	Zimbabwe	Africa	894.585878073335	NA	Low income	-1.12	1.92770707074969
ERR10896933	female	1.4986301369863	Toddler	Zimbabwe	Africa	316.275589668352	NA	Low income	-1.12	2.72690431688755
ERR10896940	female	0.493150684931507	Infant	Zimbabwe	Africa	1598.57501343599	NA	Low income	-1.12	1.95296045621726
ERR10896941	female	1.48767123287671	Toddler	Zimbabwe	Africa	1603.90246053076	NA	Low income	-1.12	2.44842388927465
ERR10896950	male	0.531506849315069	Infant	Zimbabwe	Africa	1214.03742017302	NA	Low income	-1.12	2.19968770700302
ERR10896962	male	1.54246575342466	Toddler	Zimbabwe	Africa	301.375857286442	NA	Low income	-1.12	1.294996637271
ERR10896963	female	0.254794520547945	Infant	Zimbabwe	Africa	266.467015645458	NA	Low income	-1.12	1.76045404703132
ERR10896980	female	0.0931506849315069	Infant	Zimbabwe	Africa	370.5232406998	NA	Low income	-1.12	0.946482129583611
ERR10896985	male	1.44109589041096	Toddler	Zimbabwe	Africa	965.205950953409	NA	Low income	-1.12	2.78812322489352
ERR10897379	female	0.504109589041096	Infant	Zimbabwe	Africa	1464.23212572188	NA	Low income	-1.12	2.30147835670501
ERR10897380	male	1.4958904109589	Toddler	Zimbabwe	Africa	424.105936862136	NA	Low income	-1.12	1.52725845000052
ERR10897385	female	0.49041095890411	Infant	Zimbabwe	Africa	542.795275143059	NA	Low income	-1.12	1.88747446583432
ERR10897456	female	0.487671232876712	Infant	Zimbabwe	Africa	1972.27468458326	NA	Low income	-1.12	1.65208442651597
ERR10897469	female	1.4958904109589	Toddler	Zimbabwe	Africa	528.556713268425	NA	Low income	-1.12	1.93556700719229
ERR10897473	male	0.0958904109589041	Infant	Zimbabwe	Africa	3750.97308658027	NA	Low income	-1.12	2.64545664324004
ERR10897502	male	0.978082191780822	Infant	Zimbabwe	Africa	175.953937025327	NA	Low income	-1.12	2.01578606953633
ERR10897504	female	0.268493150684932	Infant	Zimbabwe	Africa	203.591283461839	NA	Low income	-1.12	1.81349639069255
ERR10897510	male	0.131506849315068	Infant	Zimbabwe	Africa	121.215382499199	NA	Low income	-1.12	2.27761292026506
ERR10897515	female	0.772602739726027	Infant	Zimbabwe	Africa	372.168020964363	NA	Low income	-1.12	1.12579405286813
ERR10897522	male	0.531506849315069	Infant	Zimbabwe	Africa	368.676194090339	NA	Low income	-1.12	2.4645002930788
ERR10897558	female	0.772602739726027	Infant	Zimbabwe	Africa	583.072843313178	NA	Low income	-1.12	1.51954765333489
ERR10897561	male	0.0876712328767123	Infant	Zimbabwe	Africa	150.817672876632	NA	Low income	-1.12	1.78700322598758
ERR10900518	male	0.104109589041096	Infant	Zimbabwe	Africa	1008.41124647194	NA	Low income	-1.12	2.57371138810545
ERR10900548	female	0.772602739726027	Infant	Zimbabwe	Africa	583.072843313178	NA	Low income	-1.12	1.51954765333489
ERR10900549	female	1.4958904109589	Toddler	Zimbabwe	Africa	528.556713268425	NA	Low income	-1.12	1.93556700719229
ERR10900550	male	0.0958904109589041	Infant	Zimbabwe	Africa	3750.97308658027	NA	Low income	-1.12	2.64545664324004
ERR10900551	male	0.978082191780822	Infant	Zimbabwe	Africa	175.953937025327	NA	Low income	-1.12	2.01578606953633
ERR10900552	female	0.487671232876712	Infant	Zimbabwe	Africa	1972.27468458326	NA	Low income	-1.12	1.65208442651597
ERR10900553	male	0.520547945205479	Infant	Zimbabwe	Africa	944.02117662372	NA	Low income	-1.12	1.68834708913658
ERR10900554	female	0.49041095890411	Infant	Zimbabwe	Africa	542.795275143059	NA	Low income	-1.12	1.88747446583432
ERR10900555	female	0.112328767123288	Infant	Zimbabwe	Africa	352.597443403087	NA	Low income	-1.12	1.80115099403363
ERR10900556	female	1.4958904109589	Toddler	Zimbabwe	Africa	526.886453987417	NA	Low income	-1.12	1.93558310864057
ERR10900557	male	1.46027397260274	Toddler	Zimbabwe	Africa	279.765687970854	NA	Low income	-1.12	1.82963324091999
ERR10900558	male	0.131506849315068	Infant	Zimbabwe	Africa	2702.08486991745	NA	Low income	-1.12	2.06019646416714
ERR10900559	female	0.504109589041096	Infant	Zimbabwe	Africa	1464.23212572188	NA	Low income	-1.12	2.30147835670501
ERR10900560	male	0.479452054794521	Infant	Zimbabwe	Africa	2120.80824934757	NA	Low income	-1.12	2.54237094405257
ERR10900561	male	1.4958904109589	Toddler	Zimbabwe	Africa	424.105936862136	NA	Low income	-1.12	1.52725845000052
ERR10900562	male	0.0821917808219178	Infant	Zimbabwe	Africa	749.270812651154	NA	Low income	-1.12	0.433606129810368
ERR10900563	male	1.44109589041096	Toddler	Zimbabwe	Africa	965.205950953409	NA	Low income	-1.12	2.78812322489352
ERR10900564	female	0.254794520547945	Infant	Zimbabwe	Africa	266.467015645458	NA	Low income	-1.12	1.76045404703132
ERR10900565	female	1.52328767123288	Toddler	Zimbabwe	Africa	689.284826100338	NA	Low income	-1.12	2.1704878253689
ERR10900566	female	0.0931506849315069	Infant	Zimbabwe	Africa	370.5232406998	NA	Low income	-1.12	0.946482129583611
ERR10900567	male	1.03013698630137	Toddler	Zimbabwe	Africa	441.255325223981	NA	Low income	-1.12	1.7328543999056
ERR10900568	male	1.4958904109589	Toddler	Zimbabwe	Africa	257.732232876814	NA	Low income	-1.12	1.56536150403252
ERR10900569	male	1.02739726027397	Toddler	Zimbabwe	Africa	485.908497529923	NA	Low income	-1.12	2.43411958681576
ERR10900570	male	0.531506849315069	Infant	Zimbabwe	Africa	1214.03742017302	NA	Low income	-1.12	2.19968770700302
ERR10900572	female	1.49315068493151	Toddler	Zimbabwe	Africa	271.556843835633	NA	Low income	-1.12	1.4253457194465
ERR10900574	male	0.520547945205479	Infant	Zimbabwe	Africa	638.831782309289	NA	Low income	-1.12	2.22179358399753
ERR10900575	male	1.54246575342466	Toddler	Zimbabwe	Africa	301.375857286442	NA	Low income	-1.12	1.294996637271
ERR10900576	female	1.4986301369863	Toddler	Zimbabwe	Africa	316.275589668352	NA	Low income	-1.12	2.72690431688755
ERR10900577	female	0.493150684931507	Infant	Zimbabwe	Africa	1598.57501343599	NA	Low income	-1.12	1.95296045621726
ERR10900578	male	1.01095890410959	Toddler	Zimbabwe	Africa	894.585878073335	NA	Low income	-1.12	1.92770707074969
ERR10900579	female	1.48767123287671	Toddler	Zimbabwe	Africa	1603.90246053076	NA	Low income	-1.12	2.44842388927465
ERR10900580	male	1.50958904109589	Toddler	Zimbabwe	Africa	1328.11563736399	NA	Low income	-1.12	2.53384550775878
ERR10900582	male	1.55890410958904	Toddler	Zimbabwe	Africa	218.324780648693	NA	Low income	-1.12	1.93815774104092
ERR10900583	female	0.484931506849315	Infant	Zimbabwe	Africa	714.795269497408	NA	Low income	-1.12	2.54906170726333
ERR10900584	female	0.454794520547945	Infant	Zimbabwe	Africa	331.819539167985	NA	Low income	-1.12	1.96506619522886
ERR10900585	male	1.54246575342466	Toddler	Zimbabwe	Africa	164.570705940292	NA	Low income	-1.12	1.53237024255973
ERR10900586	female	0.547945205479452	Infant	Zimbabwe	Africa	643.149504681162	NA	Low income	-1.12	2.43229001243184
ERR10900587	male	0.501369863013699	Infant	Zimbabwe	Africa	1071.51097331867	NA	Low income	-1.12	2.02264066451926
ERR10900589	male	1.4958904109589	Toddler	Zimbabwe	Africa	464.449655930067	NA	Low income	-1.12	2.54599165782089
ERR10900590	female	0.523287671232877	Infant	Zimbabwe	Africa	567.577072808656	NA	Low income	-1.12	1.70737778484854
ERR10900591	male	0.528767123287671	Infant	Zimbabwe	Africa	3348.72676121792	NA	Low income	-1.12	1.93927415840776
ERR10900592	female	1.00547945205479	Toddler	Zimbabwe	Africa	439.536617734723	NA	Low income	-1.12	0.762320707227135
ERR10900593	female	0.479452054794521	Infant	Zimbabwe	Africa	695.670173341521	NA	Low income	-1.12	1.54881469510585
ERR10900595	male	0.276712328767123	Infant	Zimbabwe	Africa	1658.98124059178	NA	Low income	-1.12	2.40882603443176
ERR10900596	male	0.0958904109589041	Infant	Zimbabwe	Africa	618.378822999295	NA	Low income	-1.12	2.04499001553269
ERR10900597	male	1.14794520547945	Toddler	Zimbabwe	Africa	2276.39506373797	NA	Low income	-1.12	1.85148863528161
ERR10900598	male	0.134246575342466	Infant	Zimbabwe	Africa	142.742350511721	NA	Low income	-1.12	1.97131186496204
ERR10900599	male	1.48219178082192	Toddler	Zimbabwe	Africa	261.148529989808	NA	Low income	-1.12	1.1335534137262
ERR10900600	male	0.526027397260274	Infant	Zimbabwe	Africa	181.938596829434	NA	Low income	-1.12	2.23049919044881
ERR10900601	male	0.550684931506849	Infant	Zimbabwe	Africa	1520.46658194571	NA	Low income	-1.12	1.80295068545079
ERR10900602	female	1.4958904109589	Toddler	Zimbabwe	Africa	393.620087896298	NA	Low income	-1.12	1.28659967163739
ERR10900603	male	1.48767123287671	Toddler	Zimbabwe	Africa	609.692532141147	NA	Low income	-1.12	2.08008212343337
ERR10900604	male	1.51780821917808	Toddler	Zimbabwe	Africa	726.949385462099	NA	Low income	-1.12	1.3912995764098
ERR10900605	female	0.10958904109589	Infant	Zimbabwe	Africa	160.878329557691	NA	Low income	-1.12	2.21139221662472
ERR10900606	female	1.4986301369863	Toddler	Zimbabwe	Africa	537.372492890201	NA	Low income	-1.12	2.18191533790078
ERR10900607	male	0.0958904109589041	Infant	Zimbabwe	Africa	164.948487680146	NA	Low income	-1.12	1.79913315481682
ERR10900608	male	0.265753424657534	Infant	Zimbabwe	Africa	947.749664410036	NA	Low income	-1.12	2.08807395024158
ERR10900609	male	1.47671232876712	Toddler	Zimbabwe	Africa	496.288271995423	NA	Low income	-1.12	1.12514333026878
ERR10900610	female	0.493150684931507	Infant	Zimbabwe	Africa	1280.82400134592	NA	Low income	-1.12	1.94436491223843
ERR10900611	male	1.4958904109589	Toddler	Zimbabwe	Africa	254.196795710654	NA	Low income	-1.12	2.21507045343971
ERR10900612	male	0.164383561643836	Infant	Zimbabwe	Africa	2833.89936776062	NA	Low income	-1.12	1.64737699526446
ERR10900613	female	1.0027397260274	Toddler	Zimbabwe	Africa	1214.12062965613	NA	Low income	-1.12	2.52897992341966
ERR10900614	female	0.328767123287671	Infant	Zimbabwe	Africa	882.897093118801	NA	Low income	-1.12	2.11997743809522
ERR10900615	female	1.49041095890411	Toddler	Zimbabwe	Africa	305.747471294534	NA	Low income	-1.12	1.27798704780313
ERR10900616	male	0.597260273972603	Infant	Zimbabwe	Africa	556.209945306816	NA	Low income	-1.12	2.11464098364634
ERR10900617	male	0.284931506849315	Infant	Zimbabwe	Africa	212.932372748355	NA	Low income	-1.12	2.32953623857555
ERR10900618	female	1.4958904109589	Toddler	Zimbabwe	Africa	386.170799681899	NA	Low income	-1.12	1.61536116750064
ERR10900619	male	1.4958904109589	Toddler	Zimbabwe	Africa	704.717985973795	NA	Low income	-1.12	1.91922112880732
ERR10900620	male	0.989041095890411	Infant	Zimbabwe	Africa	111.448949548878	NA	Low income	-1.12	2.26776864471211
ERR10900621	male	0.498630136986301	Infant	Zimbabwe	Africa	499.404278470891	NA	Low income	-1.12	2.27117264298805
ERR10900622	male	0.487671232876712	Infant	Zimbabwe	Africa	566.53691746071	NA	Low income	-1.12	2.50004430589424
ERR10900623	female	1.09041095890411	Toddler	Zimbabwe	Africa	342.34168007239	NA	Low income	-1.12	1.7830519248575
ERR10900624	male	0.978082191780822	Infant	Zimbabwe	Africa	922.850011373997	NA	Low income	-1.12	1.83537689229702
ERR10900625	female	1.50958904109589	Toddler	Zimbabwe	Africa	206.717067793453	NA	Low income	-1.12	0.864632266799192
ERR10900626	male	1.53424657534247	Toddler	Zimbabwe	Africa	357.934167102339	NA	Low income	-1.12	1.6608710255877
ERR10900627	male	1.46575342465753	Toddler	Zimbabwe	Africa	152.631803979008	NA	Low income	-1.12	1.46246791053151
ERR10900628	female	0.528767123287671	Infant	Zimbabwe	Africa	325.367184414463	NA	Low income	-1.12	1.57359212666623
ERR10900629	male	0.304109589041096	Infant	Zimbabwe	Africa	641.137634239994	NA	Low income	-1.12	1.40043931349383
ERR10900630	male	1.47123287671233	Toddler	Zimbabwe	Africa	260.898981570535	NA	Low income	-1.12	1.44815716495165
ERR10900631	male	0.36986301369863	Infant	Zimbabwe	Africa	3514.79452984391	NA	Low income	-1.12	2.18422393982322
ERR10900633	female	0.517808219178082	Infant	Zimbabwe	Africa	2310.36724489339	NA	Low income	-1.12	1.99593459887013
ERR10900634	male	1.4958904109589	Toddler	Zimbabwe	Africa	219.608189501979	NA	Low income	-1.12	1.08411614584435
ERR10900635	female	0.545205479452055	Infant	Zimbabwe	Africa	400.465791532364	NA	Low income	-1.12	0.983500706333986
ERR10900636	female	1.03013698630137	Toddler	Zimbabwe	Africa	415.088421687479	NA	Low income	-1.12	2.26809505084542
ERR10900637	male	1.4958904109589	Toddler	Zimbabwe	Africa	360.248269703404	NA	Low income	-1.12	1.80198622163464
ERR10900638	male	0.978082191780822	Infant	Zimbabwe	Africa	274.004290895605	NA	Low income	-1.12	2.12795499432475
ERR10900639	male	1.01369863013699	Toddler	Zimbabwe	Africa	404.569762335393	NA	Low income	-1.12	2.59464556420423
ERR10900640	male	1.48219178082192	Toddler	Zimbabwe	Africa	855.176754938221	NA	Low income	-1.12	2.0824355044527
ERR10900641	male	0.517808219178082	Infant	Zimbabwe	Africa	1735.46666245242	NA	Low income	-1.12	2.52869504006215
ERR10900642	male	0.594520547945205	Infant	Zimbabwe	Africa	195.64622507339	NA	Low income	-1.12	1.86941150111101
ERR10900643	male	1.52054794520548	Toddler	Zimbabwe	Africa	832.402762039029	NA	Low income	-1.12	1.87495725378115
ERR10900644	male	0.8	Infant	Zimbabwe	Africa	309.767124597267	NA	Low income	-1.12	2.21029418218048
ERR10900645	male	1.52602739726027	Toddler	Zimbabwe	Africa	453.765699207794	NA	Low income	-1.12	1.39744272770858
ERR10900646	female	0.350684931506849	Infant	Zimbabwe	Africa	1801.86666533365	NA	Low income	-1.12	2.30147294008061
ERR10900647	male	0.271232876712329	Infant	Zimbabwe	Africa	81.7663012731119	NA	Low income	-1.12	1.79093739909481
ERR10900648	female	1.4986301369863	Toddler	Zimbabwe	Africa	525.522851491105	NA	Low income	-1.12	1.4678347553464
ERR10900649	male	1.46301369863014	Toddler	Zimbabwe	Africa	162.791075186901	NA	Low income	-1.12	1.8128790749213
ERR10900650	male	0.605479452054794	Infant	Zimbabwe	Africa	491.739530790348	NA	Low income	-1.12	2.54960989282198
ERR10900651	male	0.287671232876712	Infant	Zimbabwe	Africa	2090.70232132886	NA	Low income	-1.12	1.81995238886139
ERR10900652	female	0.761643835616438	Infant	Zimbabwe	Africa	154.505309422803	NA	Low income	-1.12	0.165485935052867
ERR10900653	male	1.4958904109589	Toddler	Zimbabwe	Africa	577.556741142453	NA	Low income	-1.12	1.52054013009673
ERR10900654	male	1.4958904109589	Toddler	Zimbabwe	Africa	293.556441443635	NA	Low income	-1.12	1.62860275071789
ERR10900655	female	1.25753424657534	Toddler	Zimbabwe	Africa	134.801974541763	NA	Low income	-1.12	2.06499474676991
ERR10900656	female	1.66849315068493	Toddler	Zimbabwe	Africa	200.844007663028	NA	Low income	-1.12	2.06544507337016
ERR10900657	male	1.48767123287671	Toddler	Zimbabwe	Africa	593.108082752989	NA	Low income	-1.12	2.04201353156551
ERR10900658	female	1.45479452054795	Toddler	Zimbabwe	Africa	394.333616532549	NA	Low income	-1.12	1.7890489616353
ERR10900659	female	0.0986301369863014	Infant	Zimbabwe	Africa	4001.14914539509	NA	Low income	-1.12	2.54220346395442
ERR10900660	male	0.0876712328767123	Infant	Zimbabwe	Africa	150.817672876632	NA	Low income	-1.12	1.78700322598758
ERR10900661	male	0.531506849315069	Infant	Zimbabwe	Africa	368.676194090339	NA	Low income	-1.12	2.4645002930788
ERR10900662	female	0.772602739726027	Infant	Zimbabwe	Africa	372.168020964363	NA	Low income	-1.12	1.12579405286813
ERR10900663	female	1.52328767123288	Toddler	Zimbabwe	Africa	714.799328357818	NA	Low income	-1.12	2.19909951027256
ERR10900664	male	0.131506849315068	Infant	Zimbabwe	Africa	121.215382499199	NA	Low income	-1.12	2.27761292026506
ERR10900665	male	1.50684931506849	Toddler	Zimbabwe	Africa	525.506315699484	NA	Low income	-1.12	1.70650890143395
ERR10900666	male	0.134246575342466	Infant	Zimbabwe	Africa	572.730621518459	NA	Low income	-1.12	2.38491964521209
ERR10900667	female	0.268493150684932	Infant	Zimbabwe	Africa	203.591283461839	NA	Low income	-1.12	1.81349639069255
ERR10900668	female	0.0986301369863014	Infant	Zimbabwe	Africa	364.870069782615	NA	Low income	-1.12	1.84677350214843
ERR10900669	female	1.49315068493151	Toddler	Zimbabwe	Africa	305.655645247348	NA	Low income	-1.12	0.946800497625548
ERR10900670	female	1.46849315068493	Toddler	Zimbabwe	Africa	399.489900932689	NA	Low income	-1.12	2.02644144878279
ERR10900671	female	1	Infant	Zimbabwe	Africa	1119.71465034118	NA	Low income	-1.12	2.17751978718108
ERR10900672	female	1.49315068493151	Toddler	Zimbabwe	Africa	915.69862080153	NA	Low income	-1.12	2.51940850166282
ERR10900673	male	NA	NA	Zimbabwe	Africa	388.420119494733	NA	Low income	-1.12	1.42950496775981
ERR10900674	female	0.49041095890411	Infant	Zimbabwe	Africa	1394.20569651301	NA	Low income	-1.12	2.09429849212851
ERR10900675	female	0.698630136986301	Infant	Zimbabwe	Africa	1132.6013790775	NA	Low income	-1.12	2.39009861225697
ERR10900676	male	0.989041095890411	Infant	Zimbabwe	Africa	301.108714053554	NA	Low income	-1.12	1.09566158966758
ERR10900677	female	1.47123287671233	Toddler	Zimbabwe	Africa	431.619400343565	NA	Low income	-1.12	1.69347756183103
ERR10900678	female	0.53972602739726	Infant	Zimbabwe	Africa	2667.40091945503	NA	Low income	-1.12	2.18380134636479
ERR10900679	male	1.4958904109589	Toddler	Zimbabwe	Africa	344.835022058132	NA	Low income	-1.12	1.34556517236032
ERR10900680	female	1.01643835616438	Toddler	Zimbabwe	Africa	889.494670079206	NA	Low income	-1.12	2.10305601821944
ERR10900681	female	1.01643835616438	Toddler	Zimbabwe	Africa	496.01654309654	NA	Low income	-1.12	1.43470590830319
ERR10900682	male	1.01643835616438	Toddler	Zimbabwe	Africa	825.367779105089	NA	Low income	-1.12	1.98553678277024
ERR10900683	male	1.23835616438356	Toddler	Zimbabwe	Africa	190.535633138884	NA	Low income	-1.12	1.8828863626651
ERR10900684	female	1.4958904109589	Toddler	Zimbabwe	Africa	674.328066673486	NA	Low income	-1.12	2.36111761772555
ERR10900685	female	0.983561643835616	Infant	Zimbabwe	Africa	913.315119197743	NA	Low income	-1.12	2.51809729794712
ERR10900686	female	0.515068493150685	Infant	Zimbabwe	Africa	976.575780739067	NA	Low income	-1.12	2.11179630144268
ERR10900687	female	0.526027397260274	Infant	Zimbabwe	Africa	6375.73903614769	NA	Low income	-1.12	2.36525179066059
ERR10900688	male	0.268493150684932	Infant	Zimbabwe	Africa	709.798000763631	NA	Low income	-1.12	2.2755538312265
ERR10900689	female	0.517808219178082	Infant	Zimbabwe	Africa	1320.3038869995	NA	Low income	-1.12	2.47611430209005
ERR10900690	male	0.287671232876712	Infant	Zimbabwe	Africa	662.822970767727	NA	Low income	-1.12	2.24468223092341
ERR10900691	female	1.49041095890411	Toddler	Zimbabwe	Africa	523.120289920291	NA	Low income	-1.12	1.83229720210878
ERR10900692	female	0.268493150684932	Infant	Zimbabwe	Africa	667.109372263143	NA	Low income	-1.12	0.579118481440144
ERR10900693	male	0.0958904109589041	Infant	Zimbabwe	Africa	1922.75052077125	NA	Low income	-1.12	2.20818860142873
ERR10900694	female	1.01643835616438	Toddler	Zimbabwe	Africa	176.898219080699	NA	Low income	-1.12	1.73655199026852
ERR10900695	male	1.48493150684931	Toddler	Zimbabwe	Africa	535.479793760954	NA	Low income	-1.12	1.98058004276583
ERR10900696	male	0.542465753424658	Infant	Zimbabwe	Africa	1550.43297074613	NA	Low income	-1.12	2.52104274948036
ERR10900697	female	1.06849315068493	Toddler	Zimbabwe	Africa	143.388951347816	NA	Low income	-1.12	2.11688383567865
ERR10900698	female	0.2	Infant	Zimbabwe	Africa	2253.10591781962	NA	Low income	-1.12	2.23760406670759
ERR10900699	female	0.884931506849315	Infant	Zimbabwe	Africa	1083.66588330372	NA	Low income	-1.12	1.68847183972772
ERR10900700	male	1.47671232876712	Toddler	Zimbabwe	Africa	350.321337543369	NA	Low income	-1.12	2.45676882447276
ERR10900701	male	0.53972602739726	Infant	Zimbabwe	Africa	1061.61653396047	NA	Low income	-1.12	2.19332733487855
ERR10900702	male	1.5041095890411	Toddler	Zimbabwe	Africa	263.059429894375	NA	Low income	-1.12	1.26736444185949
ERR10900703	male	0.578082191780822	Infant	Zimbabwe	Africa	2227.7140338395	NA	Low income	-1.12	2.43344390941798
ERR10900704	male	0.583561643835616	Infant	Zimbabwe	Africa	96.9697111665062	NA	Low income	-1.12	2.36090896290213
ERR10900705	female	1.32054794520548	Toddler	Zimbabwe	Africa	304.08494870643	NA	Low income	-1.12	2.39035553622706
ERR10900706	male	1.01643835616438	Toddler	Zimbabwe	Africa	364.634608994111	NA	Low income	-1.12	2.53715197021617
ERR10900707	male	1.47945205479452	Toddler	Zimbabwe	Africa	200.052445873745	NA	Low income	-1.12	1.87194470205476
ERR10900708	female	0.556164383561644	Infant	Zimbabwe	Africa	354.267031669551	NA	Low income	-1.12	2.6356022097712
ERR10900709	male	1.03835616438356	Toddler	Zimbabwe	Africa	386.550686109274	NA	Low income	-1.12	2.49893311029386
ERR10900710	female	1.01369863013699	Toddler	Zimbabwe	Africa	301.202092475181	NA	Low income	-1.12	1.77768765967227
ERR10900711	female	1.45479452054795	Toddler	Zimbabwe	Africa	93.226121970686	NA	Low income	-1.12	1.54947829263515
ERR10900712	male	1.4986301369863	Toddler	Zimbabwe	Africa	692.473435958006	NA	Low income	-1.12	2.1352435714217
ERR10900713	female	1.03561643835616	Toddler	Zimbabwe	Africa	948.637570752026	NA	Low income	-1.12	2.5417018099317
ERR10900714	male	1.01643835616438	Toddler	Zimbabwe	Africa	582.208352076069	NA	Low income	-1.12	1.75152323397544
ERR10900715	female	1.67397260273973	Toddler	Zimbabwe	Africa	237.645304060932	NA	Low income	-1.12	1.91956022120568
ERR10900716	male	0.304109589041096	Infant	Zimbabwe	Africa	470.967823544515	NA	Low income	-1.12	1.89658849393252
ERR10900717	female	1.01643835616438	Toddler	Zimbabwe	Africa	284.326879299133	NA	Low income	-1.12	2.33935617083754
ERR10900718	male	0.989041095890411	Infant	Zimbabwe	Africa	2073.81290849676	NA	Low income	-1.12	0.638400180672766
ERR10900719	male	1.05479452054795	Toddler	Zimbabwe	Africa	318.093375283167	NA	Low income	-1.12	1.74701862492816
ERR10900720	female	0.186301369863014	Infant	Zimbabwe	Africa	11403.7659946753	NA	Low income	-1.12	2.42683019694908
ERR10900721	female	1.51232876712329	Toddler	Zimbabwe	Africa	301.656669610527	NA	Low income	-1.12	1.8688796631935
ERR10900722	male	0.484931506849315	Infant	Zimbabwe	Africa	670.249483496143	NA	Low income	-1.12	2.33315402862251
ERR10900723	female	0.454794520547945	Infant	Zimbabwe	Africa	560.146453399544	NA	Low income	-1.12	1.84510832952947
ERR10900724	female	0.49041095890411	Infant	Zimbabwe	Africa	782.603397223974	NA	Low income	-1.12	2.59503644176984
ERR10900725	male	1.45753424657534	Toddler	Zimbabwe	Africa	628.677117283132	NA	Low income	-1.12	2.06229456183936
ERR10900726	female	1.4958904109589	Toddler	Zimbabwe	Africa	378.241886416747	NA	Low income	-1.12	1.31113444790631
ERR10900727	female	0.235616438356164	Infant	Zimbabwe	Africa	885.516794253944	NA	Low income	-1.12	1.75164086604428
ERR10900728	female	1.46301369863014	Toddler	Zimbabwe	Africa	342.136401839123	NA	Low income	-1.12	2.53741097643083
ERR10900729	male	1.48493150684931	Toddler	Zimbabwe	Africa	1721.13355398905	NA	Low income	-1.12	2.32899068475373
ERR10900730	male	1.52602739726027	Toddler	Zimbabwe	Africa	385.005692000877	NA	Low income	-1.12	2.85720184248804
ERR10900731	male	1.46027397260274	Toddler	Zimbabwe	Africa	1333.50814039858	NA	Low income	-1.12	2.64746865472536
ERR10900732	male	1.4958904109589	Toddler	Zimbabwe	Africa	307.761990376075	NA	Low income	-1.12	1.63490227853065
ERR10900733	male	1.47123287671233	Toddler	Zimbabwe	Africa	839.261680745377	NA	Low income	-1.12	2.11761652731518
ERR10900734	female	1.48767123287671	Toddler	Zimbabwe	Africa	430.374834051924	NA	Low income	-1.12	2.08908706676998
ERR10900735	male	1.49041095890411	Toddler	Zimbabwe	Africa	1092.285506301	NA	Low income	-1.12	2.49955308808041
ERR10900736	female	1.4958904109589	Toddler	Zimbabwe	Africa	286.296103173663	NA	Low income	-1.12	1.64393984941749
ERR10900737	male	1.46849315068493	Toddler	Zimbabwe	Africa	810.704036439055	NA	Low income	-1.12	1.90217196593032
ERR10900738	male	0.994520547945206	Infant	Zimbabwe	Africa	292.678993251013	NA	Low income	-1.12	2.04542567641739
ERR10900739	female	0.0849315068493151	Infant	Zimbabwe	Africa	2261.30216013665	NA	Low income	-1.12	2.05047426193378
ERR10900740	male	1.56164383561644	Toddler	Zimbabwe	Africa	98.1200472708814	NA	Low income	-1.12	1.7593629830674
ERR10900741	female	1.46301369863014	Toddler	Zimbabwe	Africa	417.685384796904	NA	Low income	-1.12	1.91127846334361
ERR10900742	male	0.0849315068493151	Infant	Zimbabwe	Africa	302.497220102881	NA	Low income	-1.12	2.55533063261409
ERR10900743	male	0.536986301369863	Infant	Zimbabwe	Africa	915.128162252675	NA	Low income	-1.12	2.243921883282
ERR10900744	male	0.978082191780822	Infant	Zimbabwe	Africa	403.34931139777	NA	Low income	-1.12	1.8619927994616
ERR10900745	female	1.01917808219178	Toddler	Zimbabwe	Africa	810.036497407567	NA	Low income	-1.12	2.23029723390164
ERR10900746	male	1.5013698630137	Toddler	Zimbabwe	Africa	540.676703627114	NA	Low income	-1.12	1.70824759095476
ERR10900747	male	0.512328767123288	Infant	Zimbabwe	Africa	629.123084342117	NA	Low income	-1.12	2.46749064790498
ERR10900748	female	1.52328767123288	Toddler	Zimbabwe	Africa	506.150087997601	NA	Low income	-1.12	2.44014134654147
ERR10900749	male	0.50958904109589	Infant	Zimbabwe	Africa	424.540286968725	NA	Low income	-1.12	1.68640782379591
ERR10900750	male	1.52054794520548	Toddler	Zimbabwe	Africa	977.177674755568	NA	Low income	-1.12	2.56686349802747
ERR10900751	female	1.02465753424658	Toddler	Zimbabwe	Africa	405.167828145855	NA	Low income	-1.12	1.56385710370644
ERR10900752	female	0.246575342465753	Infant	Zimbabwe	Africa	334.052426731552	NA	Low income	-1.12	1.6631011543053
ERR10900753	female	1.46301369863014	Toddler	Zimbabwe	Africa	348.036075079432	NA	Low income	-1.12	1.47210851116066
ERR10900754	female	1.45479452054795	Toddler	Zimbabwe	Africa	394.126049758773	NA	Low income	-1.12	2.05767794176355
ERR10900755	female	0.484931506849315	Infant	Zimbabwe	Africa	2003.92806101889	NA	Low income	-1.12	2.40763287715747
ERR10900756	male	NA	NA	Zimbabwe	Africa	507.314177513306	NA	Low income	-1.12	1.16720216118601
ERR10900757	female	1.71232876712329	Toddler	Zimbabwe	Africa	281.681708876686	NA	Low income	-1.12	2.09454848224578
ERR10900758	male	1.47671232876712	Toddler	Zimbabwe	Africa	312.686280171811	NA	Low income	-1.12	2.43522183292746
ERR10900759	female	1.5041095890411	Toddler	Zimbabwe	Africa	476.875272077232	NA	Low income	-1.12	1.22842656272119
ERR10900761	male	0.358904109589041	Infant	Zimbabwe	Africa	287.940058436714	NA	Low income	-1.12	2.26726759902917
ERR10900762	female	0.0958904109589041	Infant	Zimbabwe	Africa	300.491600646754	NA	Low income	-1.12	2.52631961161776
ERR10900763	male	1.02191780821918	Toddler	Zimbabwe	Africa	169.327968083874	NA	Low income	-1.12	2.17116502616613
ERR10900764	male	0.50958904109589	Infant	Zimbabwe	Africa	904.987506556755	NA	Low income	-1.12	2.29410833839149
ERR10900765	male	1.47945205479452	Toddler	Zimbabwe	Africa	470.636597679326	NA	Low income	-1.12	1.83017563319221
ERR10900766	male	1.49315068493151	Toddler	Zimbabwe	Africa	354.581043667959	NA	Low income	-1.12	1.39584637066337
ERR10900767	male	1.5013698630137	Toddler	Zimbabwe	Africa	484.971623958393	NA	Low income	-1.12	2.26812187497135
ERR10900769	male	1.54794520547945	Toddler	Zimbabwe	Africa	354.715904069061	NA	Low income	-1.12	2.41871298598894
ERR10900770	male	NA	NA	Zimbabwe	Africa	595.754653088684	NA	Low income	-1.12	1.87952378140175
ERR10900771	male	1.46849315068493	Toddler	Zimbabwe	Africa	1065.02516429482	NA	Low income	-1.12	1.97210609015965
ERR10900772	male	1.58082191780822	Toddler	Zimbabwe	Africa	377.720932763203	NA	Low income	-1.12	1.86485858210533
ERR10900773	male	0.602739726027397	Infant	Zimbabwe	Africa	140.529653675371	NA	Low income	-1.12	1.79241854863424
ERR10900774	male	0.276712328767123	Infant	Zimbabwe	Africa	611.876885628631	NA	Low income	-1.12	1.79011125354944
ERR10900775	male	1.51232876712329	Toddler	Zimbabwe	Africa	1490.33938398128	NA	Low income	-1.12	2.4972738084199
ERR10900776	female	0.520547945205479	Infant	Zimbabwe	Africa	662.078672930039	NA	Low income	-1.12	1.66645424715532
ERR10900777	male	1.01643835616438	Toddler	Zimbabwe	Africa	328.923525213139	NA	Low income	-1.12	2.23380025863478
ERR10900778	female	0.320547945205479	Infant	Zimbabwe	Africa	1204.40514950837	NA	Low income	-1.12	1.81916313816928
ERR10900780	female	0.213698630136986	Infant	Zimbabwe	Africa	751.095922107913	NA	Low income	-1.12	2.44706704811466
ERR10900781	female	0.715068493150685	Infant	Zimbabwe	Africa	668.179120522288	NA	Low income	-1.12	2.34022677951867
ERR10900782	female	0.980821917808219	Infant	Zimbabwe	Africa	1213.91655946877	NA	Low income	-1.12	1.74289533872113
ERR10900783	female	1.60547945205479	Toddler	Zimbabwe	Africa	310.545009621886	NA	Low income	-1.12	1.75560379208401
ERR10900784	female	0.506849315068493	Infant	Zimbabwe	Africa	432.628858516911	NA	Low income	-1.12	1.85876527159992
ERR10900785	female	0.482191780821918	Infant	Zimbabwe	Africa	915.627594849645	NA	Low income	-1.12	1.51538390440815
ERR10900786	female	1.48493150684931	Toddler	Zimbabwe	Africa	421.106138616556	NA	Low income	-1.12	2.292763556829
ERR10900787	male	0.257534246575342	Infant	Zimbabwe	Africa	589.994340738073	NA	Low income	-1.12	2.34932149004506
ERR10900788	female	1.4986301369863	Toddler	Zimbabwe	Africa	433.499376883322	NA	Low income	-1.12	1.60103210788284
ERR10900789	male	1.48219178082192	Toddler	Zimbabwe	Africa	374.797421671942	NA	Low income	-1.12	1.52551665408639
ERR10900790	female	NA	NA	Zimbabwe	Africa	390.406098397693	NA	Low income	-1.12	2.38327998507686
ERR10900791	male	0.30958904109589	Infant	Zimbabwe	Africa	246.147418415516	NA	Low income	-1.12	1.00236208051566
ERR10900792	male	0.268493150684932	Infant	Zimbabwe	Africa	545.427112792453	NA	Low income	-1.12	2.57352229128559
ERR10900793	male	1.50684931506849	Toddler	Zimbabwe	Africa	432.095219299937	NA	Low income	-1.12	2.20963560457402
ERR10900794	male	0.317808219178082	Infant	Zimbabwe	Africa	68.6105948679832	NA	Low income	-1.12	1.59367001414061
ERR10900796	male	0.542465753424658	Infant	Zimbabwe	Africa	620.364191221055	NA	Low income	-1.12	2.53341983492453
ERR10900797	female	0.536986301369863	Infant	Zimbabwe	Africa	2164.24357545962	NA	Low income	-1.12	2.38897081085697
ERR10900798	male	0.323287671232877	Infant	Zimbabwe	Africa	409.80944876782	NA	Low income	-1.12	2.0809254323962
ERR10900799	male	1.04383561643836	Toddler	Zimbabwe	Africa	188.501285091014	NA	Low income	-1.12	1.24552041465111
ERR10900800	female	1.4958904109589	Toddler	Zimbabwe	Africa	573.444904808082	NA	Low income	-1.12	2.18149165767947
ERR10900801	female	1.53698630136986	Toddler	Zimbabwe	Africa	384.104791989724	NA	Low income	-1.12	2.00762420565722
ERR10900803	male	1.05479452054795	Toddler	Zimbabwe	Africa	1063.63617258529	NA	Low income	-1.12	1.75798341248885
ERR10900804	male	1.6	Toddler	Zimbabwe	Africa	486.944683802181	NA	Low income	-1.12	2.29381877553199
ERR10900805	female	1.53698630136986	Toddler	Zimbabwe	Africa	576.093571881075	NA	Low income	-1.12	2.19959626839686
ERR10900806	female	1.11232876712329	Toddler	Zimbabwe	Africa	1473.52008833182	NA	Low income	-1.12	2.13897095869399
ERR10900807	female	0.517808219178082	Infant	Zimbabwe	Africa	139.769088600422	NA	Low income	-1.12	1.88021611861755
ERR10900808	female	1.57808219178082	Toddler	Zimbabwe	Africa	147.200506262797	NA	Low income	-1.12	1.62090542333261
ERR10900809	female	0.287671232876712	Infant	Zimbabwe	Africa	768.907045820931	NA	Low income	-1.12	1.81818346996984
ERR10900810	female	1.01917808219178	Toddler	Zimbabwe	Africa	147.020049090797	NA	Low income	-1.12	1.36334805609612
ERR10900812	male	1.4958904109589	Toddler	Zimbabwe	Africa	975.96374483801	NA	Low income	-1.12	2.21528174076423
ERR10900813	male	0.504109589041096	Infant	Zimbabwe	Africa	303.572773183563	NA	Low income	-1.12	2.35987185196532
ERR10900814	female	NA	NA	Zimbabwe	Africa	448.606823893729	NA	Low income	-1.12	1.75418435365726
ERR10900815	male	0.534246575342466	Infant	Zimbabwe	Africa	554.884733585858	NA	Low income	-1.12	2.25781974988272
ERR10900816	male	0.567123287671233	Infant	Zimbabwe	Africa	649.743150585128	NA	Low income	-1.12	1.03134235158867
ERR10900817	male	0.517808219178082	Infant	Zimbabwe	Africa	1991.50638929821	NA	Low income	-1.12	2.07381003205001
ERR10900818	female	1.4958904109589	Toddler	Zimbabwe	Africa	964.566004043552	NA	Low income	-1.12	1.7443353332296
ERR10900819	female	1.01095890410959	Toddler	Zimbabwe	Africa	451.646243172514	NA	Low income	-1.12	2.0274582171062
ERR10900820	female	1.52054794520548	Toddler	Zimbabwe	Africa	194.011167210109	NA	Low income	-1.12	1.72937383112557
ERR10900821	female	0.515068493150685	Infant	Zimbabwe	Africa	1419.11073750405	NA	Low income	-1.12	2.46979741680232
ERR10900822	male	1.47123287671233	Toddler	Zimbabwe	Africa	202.242208771952	NA	Low income	-1.12	1.7070302627474
ERR10900823	female	0.323287671232877	Infant	Zimbabwe	Africa	82.2301133095968	NA	Low income	-1.12	2.05478477898236
ERR10900824	male	0.317808219178082	Infant	Zimbabwe	Africa	811.207675194093	NA	Low income	-1.12	2.35551606101488
ERR10900825	male	1.4986301369863	Toddler	Zimbabwe	Africa	531.246570532585	NA	Low income	-1.12	2.24014218215272
ERR10900826	female	1.47945205479452	Toddler	Zimbabwe	Africa	325.069099480663	NA	Low income	-1.12	1.74608957731047
ERR10900827	male	1.04931506849315	Toddler	Zimbabwe	Africa	117.322730653843	NA	Low income	-1.12	1.95448026306527
ERR10900828	female	0.273972602739726	Infant	Zimbabwe	Africa	95.2171687057429	NA	Low income	-1.12	2.11224054247165
ERR10900829	female	0.545205479452055	Infant	Zimbabwe	Africa	814.534188922301	NA	Low income	-1.12	1.29425377654673
ERR10900830	male	0.536986301369863	Infant	Zimbabwe	Africa	1061.00259707421	NA	Low income	-1.12	2.4673514190394
ERR10900831	female	1.63013698630137	Toddler	Zimbabwe	Africa	617.053598702818	NA	Low income	-1.12	2.03052006304869
ERR10900832	female	0.589041095890411	Infant	Zimbabwe	Africa	816.514196241056	NA	Low income	-1.12	2.35797807702946
ERR10900833	male	1.04383561643836	Toddler	Zimbabwe	Africa	115.868600454428	NA	Low income	-1.12	1.6294955466192
ERR10900834	male	0.528767123287671	Infant	Zimbabwe	Africa	1306.15343007457	NA	Low income	-1.12	2.05694296563422
ERR10900835	female	1.5013698630137	Toddler	Zimbabwe	Africa	526.334204783318	NA	Low income	-1.12	2.01531422828073
ERR10900836	male	0.106849315068493	Infant	Zimbabwe	Africa	1085.51448890165	NA	Low income	-1.12	1.25881313381522
ERR10900837	male	0.249315068493151	Infant	Zimbabwe	Africa	751.587313372676	NA	Low income	-1.12	2.26962056408309
ERR10900838	female	0.235616438356164	Infant	Zimbabwe	Africa	759.477695358882	NA	Low income	-1.12	1.48872758146586
ERR10900839	male	NA	NA	Zimbabwe	Africa	532.149643151926	NA	Low income	-1.12	1.85894474610684
ERR10900840	female	NA	NA	Zimbabwe	Africa	154.618372668008	NA	Low income	-1.12	1.99775705370836
ERR10900841	male	1.46301369863014	Toddler	Zimbabwe	Africa	3833.51958937804	NA	Low income	-1.12	1.62518088443548
ERR10900842	male	0.528767123287671	Infant	Zimbabwe	Africa	647.1026620783	NA	Low income	-1.12	1.62460015413806
ERR10900843	female	0.780821917808219	Infant	Zimbabwe	Africa	789.827211833373	NA	Low income	-1.12	2.20856150756613
ERR10900844	male	0.350684931506849	Infant	Zimbabwe	Africa	593.846865158893	NA	Low income	-1.12	1.39504966792316
ERR10900845	male	0.0849315068493151	Infant	Zimbabwe	Africa	554.674914001695	NA	Low income	-1.12	2.55852922392195
ERR10900846	male	0.534246575342466	Infant	Zimbabwe	Africa	1022.19660398939	NA	Low income	-1.12	1.74777098982529
ERR10900847	male	0.10958904109589	Infant	Zimbabwe	Africa	4541.62371263567	NA	Low income	-1.12	1.80382590952098
ERR10900849	female	1.56164383561644	Toddler	Zimbabwe	Africa	640.007451172925	NA	Low income	-1.12	2.44213604815098
ERR10900850	male	1.45753424657534	Toddler	Zimbabwe	Africa	1493.60087239853	NA	Low income	-1.12	2.1084611124029
ERR10900851	female	0.978082191780822	Infant	Zimbabwe	Africa	1936.49498114224	NA	Low income	-1.12	1.82446469915013
ERR10900852	female	1.48767123287671	Toddler	Zimbabwe	Africa	441.171258723295	NA	Low income	-1.12	2.14614620160174
ERR10900853	male	0.986301369863014	Infant	Zimbabwe	Africa	2332.21408554212	NA	Low income	-1.12	2.49610577906321
ERR10900854	male	0.326027397260274	Infant	Zimbabwe	Africa	1735.65278989856	NA	Low income	-1.12	2.26157074568251
ERR10900855	male	0.213698630136986	Infant	Zimbabwe	Africa	1533.28461306283	NA	Low income	-1.12	2.46728436615792
ERR10900856	female	0.254794520547945	Infant	Zimbabwe	Africa	1588.6438803608	NA	Low income	-1.12	2.54187554027772
ERR10900857	female	0.715068493150685	Infant	Zimbabwe	Africa	1345.65631940022	NA	Low income	-1.12	2.19152663931087
ERR10900858	female	0.101369863013699	Infant	Zimbabwe	Africa	283.501037456011	NA	Low income	-1.12	2.26958992058715
ERR10900859	male	0.0821917808219178	Infant	Zimbabwe	Africa	305.927788662759	NA	Low income	-1.12	2.18748843543418
ERR10900860	male	1.01095890410959	Toddler	Zimbabwe	Africa	454.238151541951	NA	Low income	-1.12	1.86638642370944
ERR10900861	male	0.501369863013699	Infant	Zimbabwe	Africa	559.740739477444	NA	Low income	-1.12	1.28605400795754
ERR10900862	female	0.134246575342466	Infant	Zimbabwe	Africa	1061.26702714756	NA	Low income	-1.12	2.40724379400098
ERR10900863	female	0.643835616438356	Infant	Zimbabwe	Africa	603.571989955518	NA	Low income	-1.12	2.53754821111946
ERR10900864	female	1.50958904109589	Toddler	Zimbabwe	Africa	359.98697912939	NA	Low income	-1.12	1.29227839380129
ERR10900865	female	0.512328767123288	Infant	Zimbabwe	Africa	1377.88065248655	NA	Low income	-1.12	1.89110822662215
ERR10900866	female	1.01095890410959	Toddler	Zimbabwe	Africa	482.352695482414	NA	Low income	-1.12	1.91488227810914
ERR10900867	female	0.0986301369863014	Infant	Zimbabwe	Africa	1268.59295029612	NA	Low income	-1.12	2.53013544529815
ERR10900868	female	0.816438356164384	Infant	Zimbabwe	Africa	977.646133583995	NA	Low income	-1.12	2.64396418965649
ERR10900869	female	0.517808219178082	Infant	Zimbabwe	Africa	411.826458055249	NA	Low income	-1.12	2.09828852823842
ERR10900870	female	1.01643835616438	Toddler	Zimbabwe	Africa	122.320067742727	NA	Low income	-1.12	2.16788690175118
ERR10900871	male	1.02191780821918	Toddler	Zimbabwe	Africa	447.033577045555	NA	Low income	-1.12	1.99362511817863
ERR10900872	female	0.164383561643836	Infant	Zimbabwe	Africa	264.018041508759	NA	Low income	-1.12	2.45163609633225
ERR10900873	female	0.0986301369863014	Infant	Zimbabwe	Africa	751.083517138633	NA	Low income	-1.12	2.15919238456673
ERR10900874	male	1.4958904109589	Toddler	Zimbabwe	Africa	484.886226411291	NA	Low income	-1.12	2.10896366752747
ERR10900875	male	0.106849315068493	Infant	Zimbabwe	Africa	2097.70711345916	NA	Low income	-1.12	2.25156680506172
ERR10900876	female	0.180821917808219	Infant	Zimbabwe	Africa	87.2855966867049	NA	Low income	-1.12	1.06209559191455
ERR10900877	female	1.4958904109589	Toddler	Zimbabwe	Africa	773.841653151027	NA	Low income	-1.12	2.16412332194935
ERR10900878	female	0.515068493150685	Infant	Zimbabwe	Africa	1070.38876962522	NA	Low income	-1.12	2.36856130745522
ERR10900879	male	0.265753424657534	Infant	Zimbabwe	Africa	1135.57024870132	NA	Low income	-1.12	2.07786726717144
ERR10900880	female	0.0986301369863014	Infant	Zimbabwe	Africa	2842.28830291099	NA	Low income	-1.12	2.18210904210284
ERR10900881	male	1.01643835616438	Toddler	Zimbabwe	Africa	536.293445349008	NA	Low income	-1.12	2.10206298080167
ERR10900882	female	1.01643835616438	Toddler	Zimbabwe	Africa	284.073113831642	NA	Low income	-1.12	2.26701812624897
ERR10900883	male	1.02465753424658	Toddler	Zimbabwe	Africa	212.449345636921	NA	Low income	-1.12	2.43649855127367
ERR10900884	female	0.254794520547945	Infant	Zimbabwe	Africa	1494.19475260791	NA	Low income	-1.12	2.28609368491866
ERR10900885	female	0.131506849315068	Infant	Zimbabwe	Africa	1446.08315575513	NA	Low income	-1.12	2.01062599741283
ERR10900886	female	0.643835616438356	Infant	Zimbabwe	Africa	1745.19551157835	NA	Low income	-1.12	1.76596023832885
ERR10900887	female	1.02465753424658	Toddler	Zimbabwe	Africa	125.574938407913	NA	Low income	-1.12	2.49642438575793
ERR10900888	male	1.01917808219178	Toddler	Zimbabwe	Africa	225.786528161173	NA	Low income	-1.12	0.548264758035204
ERR10900889	female	1.49315068493151	Toddler	Zimbabwe	Africa	327.197284591047	NA	Low income	-1.12	1.91636666971377
ERR10900890	female	0.50958904109589	Infant	Zimbabwe	Africa	120.746784703925	NA	Low income	-1.12	2.39010017354694
ERR10900891	male	1.46849315068493	Toddler	Zimbabwe	Africa	230.675707494673	NA	Low income	-1.12	1.60203273372603
ERR10900892	female	0.235616438356164	Infant	Zimbabwe	Africa	714.369352311492	NA	Low income	-1.12	1.98709528893211
ERR10900893	male	0.517808219178082	Infant	Zimbabwe	Africa	418.501585140956	NA	Low income	-1.12	2.44192961026768
ERR10900894	male	0.504109589041096	Infant	Zimbabwe	Africa	1610.3947997023	NA	Low income	-1.12	2.12078769366762
ERR10900895	male	0.50958904109589	Infant	Zimbabwe	Africa	608.706979873494	NA	Low income	-1.12	2.61993196066821
ERR10900896	male	0.33972602739726	Infant	Zimbabwe	Africa	454.478419366229	NA	Low income	-1.12	2.54880074599021
ERR10900897	male	1.64657534246575	Toddler	Zimbabwe	Africa	351.508393841625	NA	Low income	-1.12	1.86888576326896
ERR10900898	male	1.23287671232877	Toddler	Zimbabwe	Africa	356.475141421506	NA	Low income	-1.12	1.93412360120882
ERR10900899	female	0.646575342465753	Infant	Zimbabwe	Africa	458.247017505866	NA	Low income	-1.12	2.30487550977448
ERR10900900	male	0.589041095890411	Infant	Zimbabwe	Africa	328.460548668008	NA	Low income	-1.12	1.58172264486581
ERR10900901	male	0.989041095890411	Infant	Zimbabwe	Africa	1209.99688120569	NA	Low income	-1.12	2.2537616487699
ERR10900902	female	1.0027397260274	Toddler	Zimbabwe	Africa	359.981337422666	NA	Low income	-1.12	1.28249881981641
ERR10900903	female	0.594520547945205	Infant	Zimbabwe	Africa	676.990271272016	NA	Low income	-1.12	2.32159592023378
ERR10900904	male	1.01917808219178	Toddler	Zimbabwe	Africa	236.174711431288	NA	Low income	-1.12	1.93808007734057
ERR10900905	female	1.00547945205479	Toddler	Zimbabwe	Africa	1108.82671581712	NA	Low income	-1.12	2.37531818765542
ERR10900906	female	0.10958904109589	Infant	Zimbabwe	Africa	3745.69592661565	NA	Low income	-1.12	2.26212596839662
ERR10900907	female	0.523287671232877	Infant	Zimbabwe	Africa	363.743955400015	NA	Low income	-1.12	2.22507409578045
ERR10900908	male	0.358904109589041	Infant	Zimbabwe	Africa	530.016505192527	NA	Low income	-1.12	2.19561465679447
ERR10900909	female	0.293150684931507	Infant	Zimbabwe	Africa	2234.66437062573	NA	Low income	-1.12	1.69220811170955
ERR10900910	female	0.457534246575342	Infant	Zimbabwe	Africa	551.752914529672	NA	Low income	-1.12	2.08389786830039
ERR10900911	male	1.45753424657534	Toddler	Zimbabwe	Africa	1098.75038522967	NA	Low income	-1.12	2.59722474003711
ERR10900912	male	0.328767123287671	Infant	Zimbabwe	Africa	572.149798841246	NA	Low income	-1.12	2.31821623380021
ERR10900913	female	0.512328767123288	Infant	Zimbabwe	Africa	1131.76500723582	NA	Low income	-1.12	2.14531566807503
ERR10900914	female	1.00547945205479	Toddler	Zimbabwe	Africa	162.989138830628	NA	Low income	-1.12	2.11765775551468
ERR10900915	female	1.57260273972603	Toddler	Zimbabwe	Africa	385.38295746081	NA	Low income	-1.12	2.03696964339539
ERR10900916	male	0.361643835616438	Infant	Zimbabwe	Africa	1616.00626975016	NA	Low income	-1.12	1.65100794584845
ERR10900917	female	1.48493150684931	Toddler	Zimbabwe	Africa	151.392886743686	NA	Low income	-1.12	2.38413880778078
ERR10900918	female	0.476712328767123	Infant	Zimbabwe	Africa	461.793588573736	NA	Low income	-1.12	1.79306249003284
ERR10900919	female	1.01643835616438	Toddler	Zimbabwe	Africa	968.38457390743	NA	Low income	-1.12	2.43460168052793
ERR10900920	male	1.4986301369863	Toddler	Zimbabwe	Africa	586.984511480478	NA	Low income	-1.12	2.03507423346529
ERR10900921	female	0.257534246575342	Infant	Zimbabwe	Africa	676.428277929227	NA	Low income	-1.12	2.20285502236295
ERR10900922	male	0.512328767123288	Infant	Zimbabwe	Africa	549.700040489048	NA	Low income	-1.12	2.57165541612053
ERR10900923	male	1.4958904109589	Toddler	Zimbabwe	Africa	277.656725820367	NA	Low income	-1.12	2.0370276161446
ERR10900924	female	0.293150684931507	Infant	Zimbabwe	Africa	1301.27126474788	NA	Low income	-1.12	2.24880052100696
ERR10900925	male	0.980821917808219	Infant	Zimbabwe	Africa	478.089357807061	NA	Low income	-1.12	2.23142750188615
ERR10900926	female	0.0958904109589041	Infant	Zimbabwe	Africa	438.844867710418	NA	Low income	-1.12	2.29132944303291
ERR10900927	male	1.46575342465753	Toddler	Zimbabwe	Africa	354.1161519708	NA	Low income	-1.12	1.94913857631238
ERR10900928	female	1.56712328767123	Toddler	Zimbabwe	Africa	415.442118337267	NA	Low income	-1.12	1.47878164190549
ERR10900929	female	0.273972602739726	Infant	Zimbabwe	Africa	446.992188663332	NA	Low income	-1.12	2.44816304619285
ERR10900930	female	0.0958904109589041	Infant	Zimbabwe	Africa	623.177259652172	NA	Low income	-1.12	2.36048331017706
ERR10900931	male	0.479452054794521	Infant	Zimbabwe	Africa	198.049649409463	NA	Low income	-1.12	2.13299067551231
ERR10900932	female	0.342465753424658	Infant	Zimbabwe	Africa	1519.63417470081	NA	Low income	-1.12	2.121330622027
ERR10900933	male	1.49315068493151	Toddler	Zimbabwe	Africa	954.578050844982	NA	Low income	-1.12	2.14135716367249
ERR10900934	female	0.073972602739726	Infant	Zimbabwe	Africa	654.024082623795	NA	Low income	-1.12	1.37908388694703
ERR10900935	male	0.271232876712329	Infant	Zimbabwe	Africa	1788.99840741034	NA	Low income	-1.12	2.06219405860497
ERR10900936	male	0.0986301369863014	Infant	Zimbabwe	Africa	1283.75257816169	NA	Low income	-1.12	2.06903037141377
ERR10900937	male	1.00821917808219	Toddler	Zimbabwe	Africa	266.3567360169	NA	Low income	-1.12	2.39284386409773
ERR10900938	male	1.4958904109589	Toddler	Zimbabwe	Africa	376.843008694363	NA	Low income	-1.12	1.51854788272687
ERR10900939	male	NA	NA	Zimbabwe	Africa	254.620598914588	NA	Low income	-1.12	2.39778337123461
ERR10900940	male	0.476712328767123	Infant	Zimbabwe	Africa	704.169952106503	NA	Low income	-1.12	2.42214568090636
ERR10900941	male	1.49041095890411	Toddler	Zimbabwe	Africa	280.479863199675	NA	Low income	-1.12	0.984341960601155
ERR10900942	male	0.523287671232877	Infant	Zimbabwe	Africa	333.333367003968	NA	Low income	-1.12	2.42544191792847
ERR10900943	female	1.01369863013699	Toddler	Zimbabwe	Africa	852.435116108249	NA	Low income	-1.12	1.89336559717335
ERR10900944	female	0.534246575342466	Infant	Zimbabwe	Africa	722.596386829838	NA	Low income	-1.12	2.48601953801832
ERR10900945	male	0.268493150684932	Infant	Zimbabwe	Africa	2112.33323522972	NA	Low income	-1.12	1.95706364429496
ERR10900946	female	0.482191780821918	Infant	Zimbabwe	Africa	1371.12717003149	NA	Low income	-1.12	2.36365167079445
ERR10900947	female	1.48219178082192	Toddler	Zimbabwe	Africa	444.409856323931	NA	Low income	-1.12	1.68011108342206
ERR10900948	male	0.515068493150685	Infant	Zimbabwe	Africa	964.574956829557	NA	Low income	-1.12	1.69314194309738
ERR10900949	male	1.47123287671233	Toddler	Zimbabwe	Africa	557.339960633163	NA	Low income	-1.12	2.4284528021958
ERR10900950	male	1.53424657534247	Toddler	Zimbabwe	Africa	1525.29114400781	NA	Low income	-1.12	2.20371620416231
ERR10900951	male	1.46301369863014	Toddler	Zimbabwe	Africa	316.312444721743	NA	Low income	-1.12	1.88182572633252
ERR10900952	female	1.01369863013699	Toddler	Zimbabwe	Africa	1440.65428483945	NA	Low income	-1.12	1.67466209827914
ERR10900953	male	0.575342465753425	Infant	Zimbabwe	Africa	273.581803044942	NA	Low income	-1.12	1.01592309859633
ERR10900954	male	1.5972602739726	Toddler	Zimbabwe	Africa	393.570509083316	NA	Low income	-1.12	2.0695555255783
ERR10900955	female	1.4986301369863	Toddler	Zimbabwe	Africa	786.602096406346	NA	Low income	-1.12	2.01966644188559
ERR10900956	male	0.989041095890411	Infant	Zimbabwe	Africa	577.152369995438	NA	Low income	-1.12	1.6559384019308
ERR10900957	female	1.01095890410959	Toddler	Zimbabwe	Africa	565.894055089337	NA	Low income	-1.12	2.25491037874404
ERR10900958	male	1.46027397260274	Toddler	Zimbabwe	Africa	302.3484876111	NA	Low income	-1.12	1.39061227515186
ERR10900959	female	1.04383561643836	Toddler	Zimbabwe	Africa	339.440692531404	NA	Low income	-1.12	1.82141181542367
ERR10900960	female	1.51780821917808	Toddler	Zimbabwe	Africa	471.103130152126	NA	Low income	-1.12	1.56874758338283
ERR10900961	female	0.575342465753425	Infant	Zimbabwe	Africa	209.778482142319	NA	Low income	-1.12	1.45688569001581
ERR10900962	male	1.48219178082192	Toddler	Zimbabwe	Africa	91.9312078026073	NA	Low income	-1.12	1.64709113156929
ERR10900963	male	0.232876712328767	Infant	Zimbabwe	Africa	337.00187697213	NA	Low income	-1.12	2.2625323590967
ERR10900964	male	0.315068493150685	Infant	Zimbabwe	Africa	269.928984400522	NA	Low income	-1.12	2.4528471744929
ERR10900965	male	0.50958904109589	Infant	Zimbabwe	Africa	884.059289712173	NA	Low income	-1.12	2.37365135067393
ERR10900966	female	0.30958904109589	Infant	Zimbabwe	Africa	77.528471237275	NA	Low income	-1.12	0.646324213012167
ERR10900968	female	0.224657534246575	Infant	Zimbabwe	Africa	222.221929596075	NA	Low income	-1.12	2.3524770677615
ERR10900969	female	0.49041095890411	Infant	Zimbabwe	Africa	2166.3468884591	NA	Low income	-1.12	2.51398699560544
ERR10900970	male	0.334246575342466	Infant	Zimbabwe	Africa	791.182650843424	NA	Low income	-1.12	2.28370478914676
ERR10900972	female	0.243835616438356	Infant	Zimbabwe	Africa	890.923143676939	NA	Low income	-1.12	2.35680658975945
ERR10900973	female	0.405479452054795	Infant	Zimbabwe	Africa	200.5961947335	NA	Low income	-1.12	2.13137017339554
ERR10900974	female	0.367123287671233	Infant	Zimbabwe	Africa	93.339055392414	NA	Low income	-1.12	2.07488273614145
ERR10900975	male	0.983561643835616	Infant	Zimbabwe	Africa	384.843279539284	NA	Low income	-1.12	2.18027907769977
ERR10900976	male	0.997260273972603	Infant	Zimbabwe	Africa	1977.49096767893	NA	Low income	-1.12	1.8648071946578
ERR10900977	female	1.02739726027397	Toddler	Zimbabwe	Africa	749.411453467127	NA	Low income	-1.12	1.81173023589114
ERR10900978	male	0.273972602739726	Infant	Zimbabwe	Africa	1147.69091630123	NA	Low income	-1.12	2.13267728074983
ERR10900979	female	0.391780821917808	Infant	Zimbabwe	Africa	932.571275951153	NA	Low income	-1.12	2.74089709174871
ERR10900980	male	0.265753424657534	Infant	Zimbabwe	Africa	163.05445584112	NA	Low income	-1.12	2.39033455670877
ERR10900981	male	0.221917808219178	Infant	Zimbabwe	Africa	315.420175450398	NA	Low income	-1.12	2.23438170225843
ERR10900982	female	0.353424657534247	Infant	Zimbabwe	Africa	996.225674515038	NA	Low income	-1.12	1.77014440939388
ERR10900983	male	1.0027397260274	Toddler	Zimbabwe	Africa	490.175552965758	NA	Low income	-1.12	1.31760809240071
ERR10900984	female	0.364383561643836	Infant	Zimbabwe	Africa	103.580436407851	NA	Low income	-1.12	1.62915022165989
ERR10900985	female	1.50958904109589	Toddler	Zimbabwe	Africa	534.822056084193	NA	Low income	-1.12	1.74513007686496
ERR10900986	female	1.01643835616438	Toddler	Zimbabwe	Africa	80.620252592989	NA	Low income	-1.12	2.07231313127376
ERR10900987	male	1.45479452054795	Toddler	Zimbabwe	Africa	653.007783522024	NA	Low income	-1.12	1.63695646953299
ERR10900988	female	1.53424657534247	Toddler	Zimbabwe	Africa	1208.5177049774	NA	Low income	-1.12	2.70071015404739
ERR10900989	male	0.276712328767123	Infant	Zimbabwe	Africa	209.732289793603	NA	Low income	-1.12	1.43647747438442
ERR10900990	male	1.01095890410959	Toddler	Zimbabwe	Africa	378.22407274388	NA	Low income	-1.12	1.81573356550233
ERR10900991	female	0.213698630136986	Infant	Zimbabwe	Africa	1550.72250132667	NA	Low income	-1.12	2.47024813101578
ERR10900992	male	1.02191780821918	Toddler	Zimbabwe	Africa	1151.00366090476	NA	Low income	-1.12	2.7127070221694
ERR10900993	female	1.49315068493151	Toddler	Zimbabwe	Africa	504.909206529897	NA	Low income	-1.12	1.80206334224025
ERR10900994	female	1.01643835616438	Toddler	Zimbabwe	Africa	431.795599970493	NA	Low income	-1.12	2.29104360834043
ERR10900995	male	1.4986301369863	Toddler	Zimbabwe	Africa	731.115397066414	NA	Low income	-1.12	1.41768636389469
ERR10900996	female	1.4958904109589	Toddler	Zimbabwe	Africa	281.034027430596	NA	Low income	-1.12	1.30377102305998
ERR10900997	male	0.980821917808219	Infant	Zimbabwe	Africa	439.171949515633	NA	Low income	-1.12	2.45881770327882
ERR10900998	male	1.45753424657534	Toddler	Zimbabwe	Africa	526.569161379851	NA	Low income	-1.12	1.84258382947526
ERR10900999	male	1.4958904109589	Toddler	Zimbabwe	Africa	241.046088330362	NA	Low income	-1.12	1.57843623067412
ERR10901000	female	0.0958904109589041	Infant	Zimbabwe	Africa	1500.16967002366	NA	Low income	-1.12	2.63754088662374
ERR10901001	female	1.01917808219178	Toddler	Zimbabwe	Africa	736.853414336724	NA	Low income	-1.12	2.56998627537263
ERR10901002	female	1.02191780821918	Toddler	Zimbabwe	Africa	1131.73475805564	NA	Low income	-1.12	2.23434423389195
ERR10901003	male	1	Infant	Zimbabwe	Africa	1093.39448805019	NA	Low income	-1.12	1.90816978632524
ERR10901004	male	1.52602739726027	Toddler	Zimbabwe	Africa	247.507044983658	NA	Low income	-1.12	1.8482046113719
ERR10901005	male	1.45753424657534	Toddler	Zimbabwe	Africa	302.219057458905	NA	Low income	-1.12	2.417826319343
ERR10901006	male	1.47123287671233	Toddler	Zimbabwe	Africa	239.288964071635	NA	Low income	-1.12	2.09977783318485
ERR10901007	male	1.51780821917808	Toddler	Zimbabwe	Africa	295.449114144085	NA	Low income	-1.12	2.17451016977908
ERR10901008	female	1.45479452054795	Toddler	Zimbabwe	Africa	443.613896307877	NA	Low income	-1.12	2.05841074407065
ERR10901009	female	1.01369863013699	Toddler	Zimbabwe	Africa	1269.07941398542	NA	Low income	-1.12	2.01357038592287
ERR10901010	female	0.186301369863014	Infant	Zimbabwe	Africa	134.730938585306	NA	Low income	-1.12	2.28298014495938
ERR10901012	female	0.564383561643836	Infant	Zimbabwe	Africa	1670.30593141254	NA	Low income	-1.12	2.31905312428488
ERR10901013	female	0.517808219178082	Infant	Zimbabwe	Africa	960.259227588404	NA	Low income	-1.12	2.2344122400123
ERR10901014	male	0.542465753424658	Infant	Zimbabwe	Africa	1251.88742016491	NA	Low income	-1.12	2.45019001309773
ERR10901015	male	1.02739726027397	Toddler	Zimbabwe	Africa	622.484725430669	NA	Low income	-1.12	2.19653527446934
ERR10901017	male	1.01643835616438	Toddler	Zimbabwe	Africa	257.165922371032	NA	Low income	-1.12	1.53820263629649
ERR10901018	male	0.997260273972603	Infant	Zimbabwe	Africa	2131.21808570648	NA	Low income	-1.12	1.57196605061757
ERR10901019	female	1.05205479452055	Toddler	Zimbabwe	Africa	399.707561354974	NA	Low income	-1.12	2.2140844757735
ERR10901020	female	1.03287671232877	Toddler	Zimbabwe	Africa	393.425619192519	NA	Low income	-1.12	1.97314443982288
ERR10901021	male	0.164383561643836	Infant	Zimbabwe	Africa	779.153276973367	NA	Low income	-1.12	2.36109136573712
ERR10901022	female	1.47671232876712	Toddler	Zimbabwe	Africa	995.932948768043	NA	Low income	-1.12	2.52790789066511
ERR10901023	male	0.213698630136986	Infant	Zimbabwe	Africa	619.435075823924	NA	Low income	-1.12	2.82865358823133
ERR10901024	female	1.45479452054795	Toddler	Zimbabwe	Africa	234.776317069745	NA	Low income	-1.12	2.35263836410592
ERR10901026	male	0.487671232876712	Infant	Zimbabwe	Africa	963.040268075676	NA	Low income	-1.12	2.41943161450227
ERR10901027	male	1.46849315068493	Toddler	Zimbabwe	Africa	267.736234021054	NA	Low income	-1.12	2.46783664625881
ERR10901028	female	1.02739726027397	Toddler	Zimbabwe	Africa	532.000889787589	NA	Low income	-1.12	2.19907689135177
ERR10901029	male	1.5041095890411	Toddler	Zimbabwe	Africa	409.901488145112	NA	Low income	-1.12	1.23097800711165
ERR10901030	male	0.0986301369863014	Infant	Zimbabwe	Africa	208.144389996879	NA	Low income	-1.12	1.91965723160785
ERR10901031	male	1.00547945205479	Toddler	Zimbabwe	Africa	165.026353882438	NA	Low income	-1.12	1.34829299197552
ERR10901032	female	1.17808219178082	Toddler	Zimbabwe	Africa	474.513541364339	NA	Low income	-1.12	2.60386721218601
ERR10901033	male	1.49315068493151	Toddler	Zimbabwe	Africa	437.416515954495	NA	Low income	-1.12	1.93024338651214
ERR10901034	male	0.10958904109589	Infant	Zimbabwe	Africa	548.264587411421	NA	Low income	-1.12	2.13076923708147
ERR10901035	male	1.52328767123288	Toddler	Zimbabwe	Africa	449.973338103864	NA	Low income	-1.12	2.06675436609343
ERR10901036	female	0.279452054794521	Infant	Zimbabwe	Africa	782.497055147023	NA	Low income	-1.12	2.27379364920575
ERR10901037	male	1.02191780821918	Toddler	Zimbabwe	Africa	463.695088340788	NA	Low income	-1.12	2.23112182537414
ERR10901038	female	0.53972602739726	Infant	Zimbabwe	Africa	2840.31283246344	NA	Low income	-1.12	2.24660187295923
ERR10901039	female	0.101369863013699	Infant	Zimbabwe	Africa	124.782231104869	NA	Low income	-1.12	1.21187888327812
ERR10901040	male	0.523287671232877	Infant	Zimbabwe	Africa	1185.47876554272	NA	Low income	-1.12	2.51844092225589
ERR10901041	male	1.02465753424658	Toddler	Zimbabwe	Africa	219.285996905816	NA	Low income	-1.12	1.35780267018077
ERR10901042	female	1.50684931506849	Toddler	Zimbabwe	Africa	442.630719818694	NA	Low income	-1.12	2.32197969801419
ERR10901043	male	0.523287671232877	Infant	Zimbabwe	Africa	811.1958466395	NA	Low income	-1.12	2.45756102886992
ERR10901044	male	0.991780821917808	Infant	Zimbabwe	Africa	412.829831815818	NA	Low income	-1.12	1.20722516064997
ERR10901045	female	1.50684931506849	Toddler	Zimbabwe	Africa	407.831097932567	NA	Low income	-1.12	2.10369038799007
ERR10901046	female	1	Infant	Zimbabwe	Africa	366.059591387804	NA	Low income	-1.12	1.95212289495876
ERR10901047	female	1.45753424657534	Toddler	Zimbabwe	Africa	1872.61750312507	NA	Low income	-1.12	2.49728533900016
ERR10901048	female	0.983561643835616	Infant	Zimbabwe	Africa	1064.26503973585	NA	Low income	-1.12	2.51035596241426
ERR10901049	female	1.4958904109589	Toddler	Zimbabwe	Africa	239.626200355478	NA	Low income	-1.12	1.68233495633352
ERR10901050	male	1.48219178082192	Toddler	Zimbabwe	Africa	370.546064044832	NA	Low income	-1.12	1.9564948596693
ERR10901051	male	1.56438356164384	Toddler	Zimbabwe	Africa	349.635859777861	NA	Low income	-1.12	2.03050901229717
ERR10901052	male	0.983561643835616	Infant	Zimbabwe	Africa	846.694689647483	NA	Low income	-1.12	2.29064255634308
ERR10901053	female	1.03561643835616	Toddler	Zimbabwe	Africa	508.081111775331	NA	Low income	-1.12	1.94552425558923
ERR10901054	male	1.52054794520548	Toddler	Zimbabwe	Africa	1079.20791321363	NA	Low income	-1.12	2.03635587027951
ERR10901055	female	1.4958904109589	Toddler	Zimbabwe	Africa	291.24790715337	NA	Low income	-1.12	1.3289049387781
ERR10901056	female	1.4958904109589	Toddler	Zimbabwe	Africa	142.634817888963	NA	Low income	-1.12	1.79603365648191
ERR10901057	female	1.46027397260274	Toddler	Zimbabwe	Africa	364.087415051087	NA	Low income	-1.12	1.56878135487623
ERR10901058	female	1.02739726027397	Toddler	Zimbabwe	Africa	1050.06596896385	NA	Low income	-1.12	2.47312474404819
ERR10901059	female	1.45753424657534	Toddler	Zimbabwe	Africa	530.011831669282	NA	Low income	-1.12	2.25657887599629
ERR10901060	female	1.47123287671233	Toddler	Zimbabwe	Africa	894.337376311211	NA	Low income	-1.12	2.48457136580001
ERR10901061	male	0.504109589041096	Infant	Zimbabwe	Africa	285.445488500611	NA	Low income	-1.12	1.44902358441554
ERR10901062	male	1.4986301369863	Toddler	Zimbabwe	Africa	308.181147956732	NA	Low income	-1.12	1.95191730994947
ERR10901063	male	1.4986301369863	Toddler	Zimbabwe	Africa	403.389708654317	NA	Low income	-1.12	1.7560133534549
ERR10901064	male	1.46301369863014	Toddler	Zimbabwe	Africa	1170.54777276372	NA	Low income	-1.12	2.63953910485213
ERR10901065	female	1.62739726027397	Toddler	Zimbabwe	Africa	591.379980150469	NA	Low income	-1.12	2.18581919058773
ERR10901066	female	1.5013698630137	Toddler	Zimbabwe	Africa	269.703658746535	NA	Low income	-1.12	1.12795322019219
ERR10901067	male	1.57260273972603	Toddler	Zimbabwe	Africa	390.462270701546	NA	Low income	-1.12	1.91800835558281
ERR10901068	male	1.03287671232877	Toddler	Zimbabwe	Africa	487.753509513714	NA	Low income	-1.12	2.09719306391104
ERR10901069	male	0.526027397260274	Infant	Zimbabwe	Africa	705.3001669839	NA	Low income	-1.12	2.08244454277253
ERR10901070	male	1.5013698630137	Toddler	Zimbabwe	Africa	629.346920763928	NA	Low income	-1.12	1.8920238719182
ERR10901071	female	1.02465753424658	Toddler	Zimbabwe	Africa	242.850986045686	NA	Low income	-1.12	1.33030553552493
ERR10901072	male	1.4986301369863	Toddler	Zimbabwe	Africa	216.585425954117	NA	Low income	-1.12	1.88297163303429
ERR10901073	female	1.55068493150685	Toddler	Zimbabwe	Africa	852.664094080048	NA	Low income	-1.12	2.75730515823897
ERR10901074	male	1.51232876712329	Toddler	Zimbabwe	Africa	509.855036017295	NA	Low income	-1.12	1.6929736124843
ERR10901075	male	0.997260273972603	Infant	Zimbabwe	Africa	812.386063721392	NA	Low income	-1.12	2.1207291280932
ERR10901076	male	1.70958904109589	Toddler	Zimbabwe	Africa	323.650083815579	NA	Low income	-1.12	1.65197655899139
ERR10901077	male	0.468493150684932	Infant	Zimbabwe	Africa	125.464618276369	NA	Low income	-1.12	1.19283888019986
ERR10901078	male	0.484931506849315	Infant	Zimbabwe	Africa	179.543831078322	NA	Low income	-1.12	1.34215149473159
ERR10901079	female	0.106849315068493	Infant	Zimbabwe	Africa	409.555235511579	NA	Low income	-1.12	1.98411677366867
ERR10901080	female	1.54520547945205	Toddler	Zimbabwe	Africa	494.026083176498	NA	Low income	-1.12	1.61172998052469
ERR10901081	female	1.03561643835616	Toddler	Zimbabwe	Africa	411.692110552623	NA	Low income	-1.12	1.95287797808176
ERR10901082	male	0.271232876712329	Infant	Zimbabwe	Africa	233.18884965803	NA	Low income	-1.12	2.72267953847374
ERR10901083	male	0.679452054794521	Infant	Zimbabwe	Africa	1056.26864275958	NA	Low income	-1.12	2.35004757578917
ERR10901084	female	1.4958904109589	Toddler	Zimbabwe	Africa	541.057148575818	NA	Low income	-1.12	1.49321400307725
ERR10901085	female	0.268493150684932	Infant	Zimbabwe	Africa	2825.73656614069	NA	Low income	-1.12	2.27137708670148
ERR10901086	male	0.106849315068493	Infant	Zimbabwe	Africa	640.219770887355	NA	Low income	-1.12	1.0635089689552
ERR10901088	male	0.0849315068493151	Infant	Zimbabwe	Africa	1146.43286838368	NA	Low income	-1.12	2.58852330659111
ERR10901089	male	0.0904109589041096	Infant	Zimbabwe	Africa	1647.03599659928	NA	Low income	-1.12	2.55524870052247
ERR10901090	male	0.0958904109589041	Infant	Zimbabwe	Africa	486.224640068618	NA	Low income	-1.12	1.2258708469366
ERR10901091	male	0.0575342465753425	Infant	Zimbabwe	Africa	537.436152155993	NA	Low income	-1.12	2.05835018158059
ERR10901092	male	0.0849315068493151	Infant	Zimbabwe	Africa	460.502667154281	NA	Low income	-1.12	2.03959340855951
ERR10901093	male	0.0958904109589041	Infant	Zimbabwe	Africa	1569.22897896967	NA	Low income	-1.12	1.32237347428591
ERR10901094	male	0.0904109589041096	Infant	Zimbabwe	Africa	814.876262562094	NA	Low income	-1.12	2.16404396438476
ERR10901095	male	0.106849315068493	Infant	Zimbabwe	Africa	1003.69637431567	NA	Low income	-1.12	2.09553360669538
ERR10901096	male	0.104109589041096	Infant	Zimbabwe	Africa	1008.41124647194	NA	Low income	-1.12	2.57371138810545
ERR10901097	male	1.54246575342466	Toddler	Zimbabwe	Africa	248.068487870752	NA	Low income	-1.12	2.07231562252457
ERR10901098	male	1.47671232876712	Toddler	Zimbabwe	Africa	735.500093997791	NA	Low income	-1.12	2.5202885175076
ERR10901099	male	1.68493150684932	Toddler	Zimbabwe	Africa	1334.37557300206	NA	Low income	-1.12	1.97715798574357
ERR10901100	female	1.54794520547945	Toddler	Zimbabwe	Africa	448.27361379822	NA	Low income	-1.12	2.36138656943783
ERR10901101	female	1.47123287671233	Toddler	Zimbabwe	Africa	456.916922280772	NA	Low income	-1.12	1.53877413295457
ERR10901103	male	1.47671232876712	Toddler	Zimbabwe	Africa	189.298457934912	NA	Low income	-1.12	1.39657754058849
ERR10901104	male	1.01643835616438	Toddler	Zimbabwe	Africa	64.2148043962405	NA	Low income	-1.12	2.16158996298212
ERR10901105	female	1.49315068493151	Toddler	Zimbabwe	Africa	389.552459426328	NA	Low income	-1.12	1.88338706929203
ERR10901106	female	1.48219178082192	Toddler	Zimbabwe	Africa	146.950748121753	NA	Low income	-1.12	2.543673472548
ERR10901107	female	1.49041095890411	Toddler	Zimbabwe	Africa	170.881717148586	NA	Low income	-1.12	1.59163542934037
ERR10901108	male	1.57534246575342	Toddler	Zimbabwe	Africa	261.035543589903	NA	Low income	-1.12	1.75469295580773
ERR10901109	female	1.46301369863014	Toddler	Zimbabwe	Africa	400.445098312281	NA	Low income	-1.12	1.97391791135922
ERR10901110	female	1.59178082191781	Toddler	Zimbabwe	Africa	355.663956193381	NA	Low income	-1.12	1.26152607205175
ERR10901111	male	1.46301369863014	Toddler	Zimbabwe	Africa	430.600124019854	NA	Low income	-1.12	2.16444501768674
ERR10901112	male	1.4986301369863	Toddler	Zimbabwe	Africa	413.707189013162	NA	Low income	-1.12	1.38312253849092
ERR10901113	male	1.03287671232877	Toddler	Zimbabwe	Africa	452.877747317039	NA	Low income	-1.12	2.12700161919457
ERR10901114	female	1	Infant	Zimbabwe	Africa	337.798526177602	NA	Low income	-1.12	1.37116445753705
ERR10901115	female	0.679452054794521	Infant	Zimbabwe	Africa	1393.68819833494	NA	Low income	-1.12	2.00280955828764
ERR10901116	male	0.50958904109589	Infant	Zimbabwe	Africa	85.8464907628546	NA	Low income	-1.12	1.01707619191769
ERR10901117	male	0.989041095890411	Infant	Zimbabwe	Africa	723.869832449818	NA	Low income	-1.12	1.9364330695742
ERR10901118	male	1.4958904109589	Toddler	Zimbabwe	Africa	543.256426187354	NA	Low income	-1.12	2.46922246699616
ERR10901119	female	1.46301369863014	Toddler	Zimbabwe	Africa	201.888720466429	NA	Low income	-1.12	1.36994236861297
ERR10901120	male	1.51232876712329	Toddler	Zimbabwe	Africa	606.831499166688	NA	Low income	-1.12	1.26580861342056
ERR10901121	male	1.48767123287671	Toddler	Zimbabwe	Africa	525.967338118564	NA	Low income	-1.12	1.61406361886125
ERR10901122	male	1.48767123287671	Toddler	Zimbabwe	Africa	1788.57118745412	NA	Low income	-1.12	1.64706673031484
ERR10901123	male	0.983561643835616	Infant	Zimbabwe	Africa	317.756223681396	NA	Low income	-1.12	1.6923386489649
ERR10901124	male	1.52054794520548	Toddler	Zimbabwe	Africa	218.103815164611	NA	Low income	-1.12	1.66294535023274
ERR10901125	male	1.01643835616438	Toddler	Zimbabwe	Africa	2431.87910263181	NA	Low income	-1.12	2.32202582351635
ERR10901126	female	1.11232876712329	Toddler	Zimbabwe	Africa	377.097227997639	NA	Low income	-1.12	2.11263588265188
ERR10901127	male	1.49041095890411	Toddler	Zimbabwe	Africa	266.062273202448	NA	Low income	-1.12	1.73682906122735
ERR10901128	male	1.51780821917808	Toddler	Zimbabwe	Africa	301.292365758182	NA	Low income	-1.12	2.17666045095321
ERR10901129	male	1.48767123287671	Toddler	Zimbabwe	Africa	443.690136947757	NA	Low income	-1.12	1.82254095810725
ERR10901130	male	1.4958904109589	Toddler	Zimbabwe	Africa	409.883290949901	NA	Low income	-1.12	1.16947067335863
ERR10901131	female	1.4986301369863	Toddler	Zimbabwe	Africa	785.490344755296	NA	Low income	-1.12	2.01186382916911
ERR10901132	male	0.989041095890411	Infant	Zimbabwe	Africa	1028.12236972801	NA	Low income	-1.12	1.21728698710075
ERR10901133	male	1.48767123287671	Toddler	Zimbabwe	Africa	407.382656721549	NA	Low income	-1.12	2.15149715389961
ERR10901134	male	1.4958904109589	Toddler	Zimbabwe	Africa	460.14158065914	NA	Low income	-1.12	2.27952207585296
ERR10901135	male	1.4986301369863	Toddler	Zimbabwe	Africa	356.800041104435	NA	Low income	-1.12	1.9231355139164
ERR10901136	female	1.51780821917808	Toddler	Zimbabwe	Africa	208.557706629393	NA	Low income	-1.12	1.0386782079729
ERR10901137	male	1.5013698630137	Toddler	Zimbabwe	Africa	971.833942265239	NA	Low income	-1.12	2.01896577727226
ERR10901138	female	1.55068493150685	Toddler	Zimbabwe	Africa	212.709389056422	NA	Low income	-1.12	0.973572274544545
ERR10901139	female	0.980821917808219	Infant	Zimbabwe	Africa	223.270276318705	NA	Low income	-1.12	1.65715593747596
ERR10901140	female	1.4958904109589	Toddler	Zimbabwe	Africa	289.149127582244	NA	Low income	-1.12	1.87005337810531
ERR10901141	male	1.49315068493151	Toddler	Zimbabwe	Africa	328.046367838807	NA	Low income	-1.12	1.65209922621536
ERR10901142	female	1.46027397260274	Toddler	Zimbabwe	Africa	311.490842604713	NA	Low income	-1.12	1.7558069204392
ERR10901143	male	1.01643835616438	Toddler	Zimbabwe	Africa	279.731780385259	NA	Low income	-1.12	2.25657104509378
ERR10901144	female	1.48493150684931	Toddler	Zimbabwe	Africa	414.510120759441	NA	Low income	-1.12	1.60620591038467
ERR10901145	male	1.00821917808219	Toddler	Zimbabwe	Africa	392.427857992575	NA	Low income	-1.12	2.16413794362836
ERR10901146	male	1.38630136986301	Toddler	Zimbabwe	Africa	418.241572864682	NA	Low income	-1.12	2.608711701277
ERR10901147	male	1.47123287671233	Toddler	Zimbabwe	Africa	1051.08957049657	NA	Low income	-1.12	1.3229145345817
ERR10901148	male	1.47945205479452	Toddler	Zimbabwe	Africa	693.049372080641	NA	Low income	-1.12	1.78278067970782
ERR10901149	female	0.0958904109589041	Infant	Zimbabwe	Africa	50.3689047965837	NA	Low income	-1.12	1.05003413569674
ERR10901150	female	0.101369863013699	Infant	Zimbabwe	Africa	152.862334479705	NA	Low income	-1.12	1.728282165494
ERR10901151	male	0.194520547945205	Infant	Zimbabwe	Africa	950.955261613999	NA	Low income	-1.12	1.45350010388029
ERR10901152	male	0.0958904109589041	Infant	Zimbabwe	Africa	1318.65179060176	NA	Low income	-1.12	2.82325800692339
ERR10901153	male	0.0958904109589041	Infant	Zimbabwe	Africa	479.55974602194	NA	Low income	-1.12	0.774077576835843
ERR10901154	male	0.0849315068493151	Infant	Zimbabwe	Africa	4071.75957902265	NA	Low income	-1.12	2.01698586935918
ERR10901155	male	0.0931506849315069	Infant	Zimbabwe	Africa	411.750603899892	NA	Low income	-1.12	1.45388655735433
ERR10901156	male	0.0931506849315069	Infant	Zimbabwe	Africa	433.434656388168	NA	Low income	-1.12	2.11517343987399
ERR10901157	female	0.0958904109589041	Infant	Zimbabwe	Africa	1787.47442679969	NA	Low income	-1.12	2.72529539025869
ERR10901158	male	0.117808219178082	Infant	Zimbabwe	Africa	599.93288084637	NA	Low income	-1.12	2.08819833906585
ERR10901159	female	0.271232876712329	Infant	Zimbabwe	Africa	271.771443026446	NA	Low income	-1.12	2.45968462687155
ERR10901160	male	0.342465753424658	Infant	Zimbabwe	Africa	1123.39488566572	NA	Low income	-1.12	2.54715137087334
ERR10901161	female	0.0849315068493151	Infant	Zimbabwe	Africa	746.657890768156	NA	Low income	-1.12	2.33125460964896
ERR10901162	male	0.150684931506849	Infant	Zimbabwe	Africa	315.190405903227	NA	Low income	-1.12	1.19175775804527
ERR10901163	female	0.298630136986301	Infant	Zimbabwe	Africa	130.003113138816	NA	Low income	-1.12	1.50121206006074
ERR10901164	male	0.0986301369863014	Infant	Zimbabwe	Africa	635.072728933682	NA	Low income	-1.12	1.92852226704248
ERR10901165	female	0.0849315068493151	Infant	Zimbabwe	Africa	333.231298676198	NA	Low income	-1.12	1.73070378984288
ERR10901166	male	0.273972602739726	Infant	Zimbabwe	Africa	110.158543147266	NA	Low income	-1.12	1.42717228114863
ERR10901167	female	0.468493150684932	Infant	Zimbabwe	Africa	86.8195563983279	NA	Low income	-1.12	1.07223118466832
ERR10901168	female	0.268493150684932	Infant	Zimbabwe	Africa	403.16426348591	NA	Low income	-1.12	1.97502345567588
ERR10901169	female	0.0986301369863014	Infant	Zimbabwe	Africa	187.564321886814	NA	Low income	-1.12	1.52563537857877
ERR10901170	female	0.271232876712329	Infant	Zimbabwe	Africa	2417.56012732467	NA	Low income	-1.12	2.56530263509759
ERR10901172	female	0.0876712328767123	Infant	Zimbabwe	Africa	858.550235948347	NA	Low income	-1.12	2.75703151508065
ERR10901173	female	0.476712328767123	Infant	Zimbabwe	Africa	1314.615954593	NA	Low income	-1.12	2.09647846512763
ERR10901174	male	0.0849315068493151	Infant	Zimbabwe	Africa	976.949788579594	NA	Low income	-1.12	1.0460307208507
ERR10901175	male	0.101369863013699	Infant	Zimbabwe	Africa	1589.34080682692	NA	Low income	-1.12	1.99723198272342
ERR10901176	female	0.0794520547945206	Infant	Zimbabwe	Africa	1194.16288160506	NA	Low income	-1.12	2.54256707443806
ERR10901177	female	0.0986301369863014	Infant	Zimbabwe	Africa	964.057579820082	NA	Low income	-1.12	1.98462147650589
ERR10901178	female	0.347945205479452	Infant	Zimbabwe	Africa	378.874983763386	NA	Low income	-1.12	1.41735813688183
ERR10901179	male	0.29041095890411	Infant	Zimbabwe	Africa	187.81177800364	NA	Low income	-1.12	1.49943142421638
ERR10901180	male	0.106849315068493	Infant	Zimbabwe	Africa	469.41271855612	NA	Low income	-1.12	0.185458853774277
ERR10901182	female	0.0986301369863014	Infant	Zimbabwe	Africa	595.965042484064	NA	Low income	-1.12	2.07418200562639
ERR10901183	male	0.0849315068493151	Infant	Zimbabwe	Africa	341.548329909318	NA	Low income	-1.12	2.00894697339138
ERR10901184	male	0.342465753424658	Infant	Zimbabwe	Africa	57.5513654289974	NA	Low income	-1.12	1.08401289594879
ERR10901185	female	0.852054794520548	Infant	Zimbabwe	Africa	547.195119644267	NA	Low income	-1.12	1.69189996560689
ERR10901186	male	0.495890410958904	Infant	Zimbabwe	Africa	1016.04449778304	NA	Low income	-1.12	2.50032647370683
ERR10901187	male	0.254794520547945	Infant	Zimbabwe	Africa	650.924734139445	NA	Low income	-1.12	2.28585797507169
ERR10901188	female	0.249315068493151	Infant	Zimbabwe	Africa	339.459591716032	NA	Low income	-1.12	1.77742545757949
ERR10901189	male	0.263013698630137	Infant	Zimbabwe	Africa	913.069582926904	NA	Low income	-1.12	1.88936686317177
ERR10901190	male	0.0849315068493151	Infant	Zimbabwe	Africa	1572.72936474362	NA	Low income	-1.12	1.71517709389585
ERR10901191	male	0.0958904109589041	Infant	Zimbabwe	Africa	770.046620472382	NA	Low income	-1.12	2.27328690299127
ERR10901192	male	0.131506849315068	Infant	Zimbabwe	Africa	987.971649386481	NA	Low income	-1.12	2.10620824672342
ERR10901193	male	0.345205479452055	Infant	Zimbabwe	Africa	271.468175583214	NA	Low income	-1.12	1.18473679452713
ERR10901194	male	0.238356164383562	Infant	Zimbabwe	Africa	196.00512934876	NA	Low income	-1.12	2.18298676723362
ERR10901195	female	0.534246575342466	Infant	Zimbabwe	Africa	247.394312152189	NA	Low income	-1.12	1.66842464150016
ERR10901196	male	0.284931506849315	Infant	Zimbabwe	Africa	1398.46098771594	NA	Low income	-1.12	1.72437873822476
ERR10901197	female	NA	NA	Zimbabwe	Africa	110.986199418844	NA	Low income	-1.12	1.23135503969849
ERR10901199	male	0.268493150684932	Infant	Zimbabwe	Africa	115.341878994036	NA	Low income	-1.12	1.86640148381827
ERR10901200	female	0.479452054794521	Infant	Zimbabwe	Africa	1356.28810556387	NA	Low income	-1.12	2.63495680240914
ERR10901201	female	0.158904109589041	Infant	Zimbabwe	Africa	115.259712162772	NA	Low income	-1.12	2.0664969716585
ERR10901202	male	0.279452054794521	Infant	Zimbabwe	Africa	681.10913588567	NA	Low income	-1.12	2.58827028272961
ERR10901203	female	0.284931506849315	Infant	Zimbabwe	Africa	653.700983140201	NA	Low income	-1.12	1.74850939576012
ERR10901204	female	0.0958904109589041	Infant	Zimbabwe	Africa	550.543076724998	NA	Low income	-1.12	1.74216664925608
ERR10901207	male	0.126027397260274	Infant	Zimbabwe	Africa	114.591180498829	NA	Low income	-1.12	1.74883059235974
ERR10901208	female	0.164383561643836	Infant	Zimbabwe	Africa	2477.3886508174	NA	Low income	-1.12	2.19061486770665
ERR10901209	male	0.0849315068493151	Infant	Zimbabwe	Africa	296.170935491807	NA	Low income	-1.12	2.29134293223959
ERR10901210	male	0.0958904109589041	Infant	Zimbabwe	Africa	563.248793463143	NA	Low income	-1.12	1.77573115587113
ERR10901211	male	0.101369863013699	Infant	Zimbabwe	Africa	430.485323704271	NA	Low income	-1.12	1.66351691345225
ERR10901212	male	0.10958904109589	Infant	Zimbabwe	Africa	523.439197776349	NA	Low income	-1.12	2.32978600678528
ERR10901213	female	0.526027397260274	Infant	Zimbabwe	Africa	1120.75088612193	NA	Low income	-1.12	1.9875911174388
ERR10901214	male	0.0958904109589041	Infant	Zimbabwe	Africa	846.559768567098	NA	Low income	-1.12	3.07777649409621
ERR10901215	male	0.26027397260274	Infant	Zimbabwe	Africa	157.876412747808	NA	Low income	-1.12	1.51423380756695
ERR10901216	female	0.178082191780822	Infant	Zimbabwe	Africa	2443.69791543228	NA	Low income	-1.12	2.25935084882823
ERR10901217	female	0.528767123287671	Infant	Zimbabwe	Africa	542.88357582792	NA	Low income	-1.12	2.47149576605403
ERR10901218	male	0.287671232876712	Infant	Zimbabwe	Africa	584.864122037141	NA	Low income	-1.12	0.939543043726327
ERR10901219	male	0.0931506849315069	Infant	Zimbabwe	Africa	2193.89155558063	NA	Low income	-1.12	2.68155877938505
ERR10901220	male	0.501369863013699	Infant	Zimbabwe	Africa	306.639473508126	NA	Low income	-1.12	2.24794889992716
ERR10901221	female	0.542465753424658	Infant	Zimbabwe	Africa	9590.21483540412	NA	Low income	-1.12	1.94037780545994
ERR10901222	female	0.786301369863014	Infant	Zimbabwe	Africa	1232.40907270475	NA	Low income	-1.12	2.53370694696881
ERR10901223	female	0.268493150684932	Infant	Zimbabwe	Africa	2083.23374809988	NA	Low income	-1.12	2.04296543892584
ERR10901224	male	0.0904109589041096	Infant	Zimbabwe	Africa	552.174148725524	NA	Low income	-1.12	1.83574031057506
ERR10901225	male	NA	NA	Zimbabwe	Africa	391.739509639191	NA	Low income	-1.12	2.13028639310433
ERR10901226	male	0.0821917808219178	Infant	Zimbabwe	Africa	412.80221744504	NA	Low income	-1.12	2.32508979966274
ERR10901227	male	0.0931506849315069	Infant	Zimbabwe	Africa	570.957937468425	NA	Low income	-1.12	1.37996311015598
ERR10901228	male	0.284931506849315	Infant	Zimbabwe	Africa	791.370829233316	NA	Low income	-1.12	2.26984681298471
ERR10901229	female	0.0931506849315069	Infant	Zimbabwe	Africa	4236.4407184287	NA	Low income	-1.12	2.57679700434289
ERR10901230	female	NA	NA	Zimbabwe	Africa	1987.74153464963	NA	Low income	-1.12	1.38529544138107
ERR10901231	female	0.0821917808219178	Infant	Zimbabwe	Africa	77.6905326667008	NA	Low income	-1.12	0.692786480323693
ERR10901233	female	0.0958904109589041	Infant	Zimbabwe	Africa	1156.33156556785	NA	Low income	-1.12	1.81278966028998
ERR10901234	male	0.131506849315068	Infant	Zimbabwe	Africa	629.106576586765	NA	Low income	-1.12	0.446057286033742
ERR10901235	female	0.0767123287671233	Infant	Zimbabwe	Africa	1109.47132113682	NA	Low income	-1.12	2.08828707494662
ERR10901236	male	0.101369863013699	Infant	Zimbabwe	Africa	366.91597831613	NA	Low income	-1.12	1.94965606272376
ERR10901237	male	0.0849315068493151	Infant	Zimbabwe	Africa	501.931351017505	NA	Low income	-1.12	2.1599360326041
ERR10901238	male	0.0849315068493151	Infant	Zimbabwe	Africa	1229.35382714192	NA	Low income	-1.12	2.21994909529358
ERR10901239	male	0.0986301369863014	Infant	Zimbabwe	Africa	133.442091750261	NA	Low income	-1.12	1.90942069768951
ERR10901240	female	0.276712328767123	Infant	Zimbabwe	Africa	2255.58141688497	NA	Low income	-1.12	2.03040589283188
ERR10901241	male	0.298630136986301	Infant	Zimbabwe	Africa	920.226837355536	NA	Low income	-1.12	1.48579101511455
ERR10901242	male	0.241095890410959	Infant	Zimbabwe	Africa	754.340965193193	NA	Low income	-1.12	2.8803091050215
ERR10901243	male	0.271232876712329	Infant	Zimbabwe	Africa	2141.78562591238	NA	Low income	-1.12	2.09965757701457
ERR10901245	male	0.367123287671233	Infant	Zimbabwe	Africa	341.104420530527	NA	Low income	-1.12	1.03476763795024
ERR10901246	male	0.397260273972603	Infant	Zimbabwe	Africa	155.932195440902	NA	Low income	-1.12	1.85781935246275
ERR10901247	male	0.0821917808219178	Infant	Zimbabwe	Africa	1025.81205960408	NA	Low income	-1.12	2.52057115816345
ERR10901248	female	0.101369863013699	Infant	Zimbabwe	Africa	2731.9629922504	NA	Low income	-1.12	2.19042025371747
ERR10901249	male	0.0821917808219178	Infant	Zimbabwe	Africa	1706.46410925909	NA	Low income	-1.12	2.21104023551885
ERR10901250	male	0.101369863013699	Infant	Zimbabwe	Africa	732.955638084262	NA	Low income	-1.12	1.911852768897
ERR10901251	male	0.0986301369863014	Infant	Zimbabwe	Africa	180.969552433646	NA	Low income	-1.12	1.13742552182481
ERR10901252	male	0.10958904109589	Infant	Zimbabwe	Africa	1928.39435810972	NA	Low income	-1.12	2.12754907526572
ERR10901253	female	0.0931506849315069	Infant	Zimbabwe	Africa	5515.61490891095	NA	Low income	-1.12	3.21067087623365
ERR10901254	female	0.101369863013699	Infant	Zimbabwe	Africa	2157.27604351742	NA	Low income	-1.12	2.75237123818654
ERR10901256	male	0.0931506849315069	Infant	Zimbabwe	Africa	681.431175416585	NA	Low income	-1.12	2.18422945941341
ERR10901257	female	0.241095890410959	Infant	Zimbabwe	Africa	346.822540749736	NA	Low income	-1.12	1.37427799758073
ERR10901258	female	0.0958904109589041	Infant	Zimbabwe	Africa	708.07651093772	NA	Low income	-1.12	1.88316132273129
ERR10901260	female	0.104109589041096	Infant	Zimbabwe	Africa	277.792164333978	NA	Low income	-1.12	2.21079609033183
ERR10901261	male	0.0794520547945206	Infant	Zimbabwe	Africa	430.931355444738	NA	Low income	-1.12	1.93294465471743
ERR10901262	male	0.0712328767123288	Infant	Zimbabwe	Africa	1617.26906204469	NA	Low income	-1.12	2.64302146427892
ERR10901263	female	0.564383561643836	Infant	Zimbabwe	Africa	802.986455141025	NA	Low income	-1.12	1.5656479666195
ERR10901264	male	0.134246575342466	Infant	Zimbabwe	Africa	248.072169838334	NA	Low income	-1.12	2.2706410859628
ERR10901265	female	0.504109589041096	Infant	Zimbabwe	Africa	1440.77025007269	NA	Low income	-1.12	2.79819683546407
ERR10901266	female	0.295890410958904	Infant	Zimbabwe	Africa	227.481371686424	NA	Low income	-1.12	2.13237137766055
ERR10901267	female	0.53972602739726	Infant	Zimbabwe	Africa	2244.48152697716	NA	Low income	-1.12	1.82873787323717
ERR10901268	male	0.194520547945205	Infant	Zimbabwe	Africa	1028.41041392623	NA	Low income	-1.12	2.3813525068373
ERR10901269	female	0.134246575342466	Infant	Zimbabwe	Africa	418.789053175858	NA	Low income	-1.12	2.61654666562835
ERR10901270	male	0.123287671232877	Infant	Zimbabwe	Africa	492.871861289282	NA	Low income	-1.12	2.03000411278526
ERR10901271	male	0.106849315068493	Infant	Zimbabwe	Africa	2014.61908528287	NA	Low income	-1.12	2.13987145822355
ERR10901272	female	0.506849315068493	Infant	Zimbabwe	Africa	431.290802560785	NA	Low income	-1.12	1.98144102058255
ERR10901273	female	0.326027397260274	Infant	Zimbabwe	Africa	416.923684496788	NA	Low income	-1.12	2.56825673558931
ERR10901274	female	0.104109589041096	Infant	Zimbabwe	Africa	838.720080863852	NA	Low income	-1.12	2.06454532861277
ERR10901275	female	0.293150684931507	Infant	Zimbabwe	Africa	1025.40980142615	NA	Low income	-1.12	2.33611118573304
ERR10901276	male	0.465753424657534	Infant	Zimbabwe	Africa	128.499773099683	NA	Low income	-1.12	1.34348150057611
ERR10901277	female	0.613698630136986	Infant	Zimbabwe	Africa	314.826322829614	NA	Low income	-1.12	2.33340104992651
ERR10901278	male	0.578082191780822	Infant	Zimbabwe	Africa	77.7658074952146	NA	Low income	-1.12	1.93498810522047
ERR10901279	female	0.16986301369863	Infant	Zimbabwe	Africa	1384.53268259634	NA	Low income	-1.12	1.58855176793078
ERR10901280	female	0.0958904109589041	Infant	Zimbabwe	Africa	1812.21374528596	NA	Low income	-1.12	1.8345815337364
ERR10901281	female	0.282191780821918	Infant	Zimbabwe	Africa	3891.57154600574	NA	Low income	-1.12	2.08383952813811
ERR10901282	female	0.265753424657534	Infant	Zimbabwe	Africa	887.487842866997	NA	Low income	-1.12	1.78151073291129
ERR10901283	female	0.0986301369863014	Infant	Zimbabwe	Africa	756.134721433315	NA	Low income	-1.12	0.162827421391647
ERR10901284	male	0.178082191780822	Infant	Zimbabwe	Africa	402.259385173712	NA	Low income	-1.12	2.62369793586396
ERR10901285	female	0.594520547945205	Infant	Zimbabwe	Africa	178.840155597602	NA	Low income	-1.12	1.90298920245532
ERR10901286	male	0.520547945205479	Infant	Zimbabwe	Africa	130.344589901849	NA	Low income	-1.12	1.92754082748716
ERR10901287	male	0.312328767123288	Infant	Zimbabwe	Africa	278.166007850255	NA	Low income	-1.12	2.49711249661287
ERR10901288	male	0.405479452054795	Infant	Zimbabwe	Africa	254.913052591845	NA	Low income	-1.12	1.87638111416795
ERR10901289	female	0.0821917808219178	Infant	Zimbabwe	Africa	435.263783772417	NA	Low income	-1.12	1.39094459238065
ERR10901291	male	0.0849315068493151	Infant	Zimbabwe	Africa	390.646514787292	NA	Low income	-1.12	1.86669997695354
ERR10901292	male	0.468493150684932	Infant	Zimbabwe	Africa	213.449390438374	NA	Low income	-1.12	1.93578027442117
ERR10901293	male	0.534246575342466	Infant	Zimbabwe	Africa	280.967710805522	NA	Low income	-1.12	1.89538973306005
ERR10901294	female	0.136986301369863	Infant	Zimbabwe	Africa	428.095809194589	NA	Low income	-1.12	2.34693798327539
ERR10901295	female	0.271232876712329	Infant	Zimbabwe	Africa	1909.0837729458	NA	Low income	-1.12	2.05117320684706
ERR10901296	male	0.282191780821918	Infant	Zimbabwe	Africa	185.030843288856	NA	Low income	-1.12	1.50308424779799
ERR10901297	male	0.246575342465753	Infant	Zimbabwe	Africa	2013.60397916316	NA	Low income	-1.12	2.24576194009271
ERR10901298	male	0.249315068493151	Infant	Zimbabwe	Africa	283.04095142431	NA	Low income	-1.12	1.81947229748885
ERR10901299	male	0.0794520547945206	Infant	Zimbabwe	Africa	1167.3073780721	NA	Low income	-1.12	2.66021288620887
ERR10901300	female	0.101369863013699	Infant	Zimbabwe	Africa	943.507527388342	NA	Low income	-1.12	1.74132641944889
ERR10901301	male	0.219178082191781	Infant	Zimbabwe	Africa	1965.02509586294	NA	Low income	-1.12	2.19378075292816
ERR10901302	male	0.323287671232877	Infant	Zimbabwe	Africa	2018.89259082629	NA	Low income	-1.12	2.46499317659133
ERR10901303	male	0.49041095890411	Infant	Zimbabwe	Africa	508.177566791994	NA	Low income	-1.12	2.02485420421373
ERR10901305	male	0.295890410958904	Infant	Zimbabwe	Africa	597.12594553915	NA	Low income	-1.12	1.80217685291839
ERR10901306	male	0.517808219178082	Infant	Zimbabwe	Africa	551.983557728339	NA	Low income	-1.12	2.37399596445065
ERR10901307	male	0.23013698630137	Infant	Zimbabwe	Africa	1351.78219204667	NA	Low income	-1.12	1.92096260563723
ERR10901308	female	0.517808219178082	Infant	Zimbabwe	Africa	104.649228690899	NA	Low income	-1.12	1.87436985574327
ERR10901309	male	0.232876712328767	Infant	Zimbabwe	Africa	220.497376133234	NA	Low income	-1.12	2.18185269723263
ERR10901310	male	0.0931506849315069	Infant	Zimbabwe	Africa	437.886676950574	NA	Low income	-1.12	1.63006777768252
ERR10901311	male	0.0986301369863014	Infant	Zimbabwe	Africa	379.656114671458	NA	Low income	-1.12	0.921957546316588
ERR10901312	female	0.0904109589041096	Infant	Zimbabwe	Africa	400.234928437503	NA	Low income	-1.12	2.06452610191928
ERR10901313	male	0.0849315068493151	Infant	Zimbabwe	Africa	831.437268912667	NA	Low income	-1.12	2.44188104772527
ERR10901314	male	0.347945205479452	Infant	Zimbabwe	Africa	927.671877738339	NA	Low income	-1.12	1.92437433397991
ERR10901315	male	0.0904109589041096	Infant	Zimbabwe	Africa	1068.46904059907	NA	Low income	-1.12	2.49382779453538
ERR10901316	female	0.0904109589041096	Infant	Zimbabwe	Africa	464.887152852487	NA	Low income	-1.12	1.84347735163236
ERR10901317	male	0.671232876712329	Infant	Zimbabwe	Africa	530.238055654189	NA	Low income	-1.12	2.02880106838734
ERR10901318	male	0.301369863013699	Infant	Zimbabwe	Africa	757.878645997883	NA	Low income	-1.12	2.25740267495039
ERR10901319	male	0.123287671232877	Infant	Zimbabwe	Africa	1841.41363517712	NA	Low income	-1.12	2.22560339830977
ERR10901320	female	0.33972602739726	Infant	Zimbabwe	Africa	270.719203188627	NA	Low income	-1.12	2.64439089956384
ERR10901322	female	0.564383561643836	Infant	Zimbabwe	Africa	1878.29505469352	NA	Low income	-1.12	1.97654989061526
ERR10901323	male	0.528767123287671	Infant	Zimbabwe	Africa	1965.75401099807	NA	Low income	-1.12	1.84980831621661
ERR10901324	female	NA	NA	Zimbabwe	Africa	118.848316850361	NA	Low income	-1.12	2.09782952371057
ERR10901325	female	0.493150684931507	Infant	Zimbabwe	Africa	131.267028724628	NA	Low income	-1.12	0.840095460747942
ERR10901326	female	0.317808219178082	Infant	Zimbabwe	Africa	190.456923038473	NA	Low income	-1.12	2.12631540867928
ERR10901327	female	0.353424657534247	Infant	Zimbabwe	Africa	418.432733608849	NA	Low income	-1.12	2.17556501424822
ERR10901329	female	0.123287671232877	Infant	Zimbabwe	Africa	100.788291170176	NA	Low income	-1.12	2.05069257690244
ERR10901330	female	0.0931506849315069	Infant	Zimbabwe	Africa	110.276009579015	NA	Low income	-1.12	1.62319237050463
ERR10901331	male	0.0904109589041096	Infant	Zimbabwe	Africa	117.221571265368	NA	Low income	-1.12	2.01710813936573
ERR10901332	male	0.56986301369863	Infant	Zimbabwe	Africa	581.737434195669	NA	Low income	-1.12	2.09921706228537
ERR10901333	male	0.295890410958904	Infant	Zimbabwe	Africa	195.268558582044	NA	Low income	-1.12	1.79161447417549
ERR10901334	male	0.556164383561644	Infant	Zimbabwe	Africa	200.281915340988	NA	Low income	-1.12	2.14390878106062
ERR10901335	female	0.556164383561644	Infant	Zimbabwe	Africa	54.7756247354159	NA	Low income	-1.12	1.36189299295628
ERR10901336	male	0.389041095890411	Infant	Zimbabwe	Africa	354.808137287659	NA	Low income	-1.12	2.445446968637
ERR10901337	male	0.389041095890411	Infant	Zimbabwe	Africa	310.608626111221	NA	Low income	-1.12	2.467075907278
ERR10901338	female	0.372602739726027	Infant	Zimbabwe	Africa	2187.83879244424	NA	Low income	-1.12	2.44861623107057
ERR10901339	male	0.293150684931507	Infant	Zimbabwe	Africa	457.464292483648	NA	Low income	-1.12	1.76312231076137
ERR10901340	male	0.279452054794521	Infant	Zimbabwe	Africa	1885.09398981302	NA	Low income	-1.12	1.84122634583962
ERR10901341	female	0.273972602739726	Infant	Zimbabwe	Africa	433.026865824148	NA	Low income	-1.12	2.0144839431414
ERR10901342	male	0.271232876712329	Infant	Zimbabwe	Africa	516.101760048792	NA	Low income	-1.12	1.77213584648255
ERR10901343	female	0.117808219178082	Infant	Zimbabwe	Africa	400.695511244931	NA	Low income	-1.12	0.0634742175664224
ERR10901344	male	0.10958904109589	Infant	Zimbabwe	Africa	1117.7883796914	NA	Low income	-1.12	1.53665964517091
ERR10901345	female	0.238356164383562	Infant	Zimbabwe	Africa	3745.2303443353	NA	Low income	-1.12	1.9503200921469
ERR10901346	male	0.221917808219178	Infant	Zimbabwe	Africa	442.448984882767	NA	Low income	-1.12	2.38259997686019
ERR10901347	female	0.295890410958904	Infant	Zimbabwe	Africa	96.9616814380522	NA	Low income	-1.12	2.24372382333346
ERR10901348	female	0.224657534246575	Infant	Zimbabwe	Africa	354.693633298359	NA	Low income	-1.12	2.5233710087832
ERR10901349	female	0.279452054794521	Infant	Zimbabwe	Africa	145.13265651771	NA	Low income	-1.12	2.15683031217786
ERR10901350	female	0.0958904109589041	Infant	Zimbabwe	Africa	1447.39895686636	NA	Low income	-1.12	1.66594618380502
ERR10901351	male	0.471232876712329	Infant	Zimbabwe	Africa	80.40597189575	NA	Low income	-1.12	1.18121940269109
ERR10901352	female	0.0986301369863014	Infant	Zimbabwe	Africa	236.478146046739	NA	Low income	-1.12	2.33998698953716
ERR10901353	female	0.273972602739726	Infant	Zimbabwe	Africa	389.669066335131	NA	Low income	-1.12	2.55488872939991
ERR10901354	female	0.0767123287671233	Infant	Zimbabwe	Africa	283.359858995654	NA	Low income	-1.12	1.81244853050738
ERR10901355	female	0.243835616438356	Infant	Zimbabwe	Africa	752.959293181045	NA	Low income	-1.12	0.892166214524045
ERR10901356	female	0.293150684931507	Infant	Zimbabwe	Africa	909.75989395312	NA	Low income	-1.12	2.3627534969616
ERR10901357	female	0.0876712328767123	Infant	Zimbabwe	Africa	55.5893731769133	NA	Low income	-1.12	1.10732234558002
ERR10901358	female	0.2	Infant	Zimbabwe	Africa	69.4078872689563	NA	Low income	-1.12	1.90176053493621
ERR10901359	female	0.0328767123287671	Infant	Zimbabwe	Africa	1438.23782317985	NA	Low income	-1.12	2.24074411860966
ERR10901360	male	0.33972602739726	Infant	Zimbabwe	Africa	311.846624266305	NA	Low income	-1.12	1.66090683000694
ERR10901361	male	0.150684931506849	Infant	Zimbabwe	Africa	218.859471624271	NA	Low income	-1.12	1.7540075459116
ERR10901362	male	0.0986301369863014	Infant	Zimbabwe	Africa	581.061862349605	NA	Low income	-1.12	1.87731839836662
ERR10901363	female	0.0767123287671233	Infant	Zimbabwe	Africa	249.531106585145	NA	Low income	-1.12	1.41830213804508
ERR10901364	female	0.123287671232877	Infant	Zimbabwe	Africa	347.990656209895	NA	Low income	-1.12	2.68247215511917
ERR10901365	male	0.0821917808219178	Infant	Zimbabwe	Africa	1429.86717681364	NA	Low income	-1.12	1.09555702072981
ERR10901366	male	0.276712328767123	Infant	Zimbabwe	Africa	399.73712784232	NA	Low income	-1.12	1.62670851930352
ERR10901367	male	0.301369863013699	Infant	Zimbabwe	Africa	1092.36894625058	NA	Low income	-1.12	2.47272627630402
ERR10901368	female	0.243835616438356	Infant	Zimbabwe	Africa	1027.93619197093	NA	Low income	-1.12	2.28367198607741
ERR10901369	female	0.117808219178082	Infant	Zimbabwe	Africa	1457.7998921304	NA	Low income	-1.12	2.85030868831668
ERR10901370	female	0.104109589041096	Infant	Zimbabwe	Africa	4883.45587762212	NA	Low income	-1.12	2.03623129022941
ERR10901371	male	NA	NA	Zimbabwe	Africa	100.818518220398	NA	Low income	-1.12	1.17018910703238
ERR10901372	female	0.145205479452055	Infant	Zimbabwe	Africa	648.618403008291	NA	Low income	-1.12	1.93086111681211
ERR10901374	male	0.0876712328767123	Infant	Zimbabwe	Africa	64.8975876711715	NA	Low income	-1.12	1.76385723626071
ERR10901375	male	0.336986301369863	Infant	Zimbabwe	Africa	512.888461679043	NA	Low income	-1.12	2.07317745657742
ERR10901376	female	0.134246575342466	Infant	Zimbabwe	Africa	638.029018345678	NA	Low income	-1.12	1.5123328921794
ERR10901377	male	0.153424657534247	Infant	Zimbabwe	Africa	113.101607361203	NA	Low income	-1.12	2.15405637139348
ERR10901378	male	0.295890410958904	Infant	Zimbabwe	Africa	2074.50231072375	NA	Low income	-1.12	2.58429536289578
ERR10901379	male	0.254794520547945	Infant	Zimbabwe	Africa	841.935916684514	NA	Low income	-1.12	1.46762654105406
ERR10901380	male	0.471232876712329	Infant	Zimbabwe	Africa	397.730439855506	NA	Low income	-1.12	1.58930333531831
ERR10901381	male	0.183561643835616	Infant	Zimbabwe	Africa	336.871430902996	NA	Low income	-1.12	2.32394203107919
ERR10901382	male	0.271232876712329	Infant	Zimbabwe	Africa	1000.94325975987	NA	Low income	-1.12	2.51799350209041
ERR10901383	male	0.252054794520548	Infant	Zimbabwe	Africa	1653.05323369292	NA	Low income	-1.12	2.0913866973045
ERR10901384	female	0.315068493150685	Infant	Zimbabwe	Africa	385.904492690372	NA	Low income	-1.12	1.91839103085422
ERR10901385	male	0.268493150684932	Infant	Zimbabwe	Africa	509.571461420508	NA	Low income	-1.12	1.60982190069151
ERR10901386	male	0.265753424657534	Infant	Zimbabwe	Africa	1361.22948599389	NA	Low income	-1.12	1.80776921029114
ERR10901387	female	0.263013698630137	Infant	Zimbabwe	Africa	559.010246620336	NA	Low income	-1.12	0.695568544699981
ERR10901388	male	0.287671232876712	Infant	Zimbabwe	Africa	1226.98227421798	NA	Low income	-1.12	2.8494362295784
ERR10901389	male	0.295890410958904	Infant	Zimbabwe	Africa	502.23595270874	NA	Low income	-1.12	2.09145085459261
ERR10901390	male	0.0958904109589041	Infant	Zimbabwe	Africa	295.363213700893	NA	Low income	-1.12	1.82337440357774
ERR10901391	male	0.495890410958904	Infant	Zimbabwe	Africa	834.746865861836	NA	Low income	-1.12	2.33158695000136
ERR10901392	male	0.517808219178082	Infant	Zimbabwe	Africa	491.457786075067	NA	Low income	-1.12	2.41584090973125
ERR10901394	female	0.484931506849315	Infant	Zimbabwe	Africa	197.376353197431	NA	Low income	-1.12	2.34020110042495
ERR10901395	male	0.586301369863014	Infant	Zimbabwe	Africa	348.475755180558	NA	Low income	-1.12	2.27431537598847
ERR10901396	female	0.580821917808219	Infant	Zimbabwe	Africa	941.225143441649	NA	Low income	-1.12	2.19435022484031
ERR10901397	female	0.101369863013699	Infant	Zimbabwe	Africa	634.844099195698	NA	Low income	-1.12	2.80957498819598
ERR10901398	female	0.580821917808219	Infant	Zimbabwe	Africa	333.200126188269	NA	Low income	-1.12	1.36134401879588
ERR10901399	female	0.427397260273973	Infant	Zimbabwe	Africa	384.063992612939	NA	Low income	-1.12	2.3464169762701
ERR10901400	female	0.484931506849315	Infant	Zimbabwe	Africa	574.126078067331	NA	Low income	-1.12	2.32379563352645
ERR10901402	female	0.0931506849315069	Infant	Zimbabwe	Africa	1062.72886818893	NA	Low income	-1.12	2.04570839760007
ERR10901403	female	0.435616438356164	Infant	Zimbabwe	Africa	405.465919403239	NA	Low income	-1.12	1.80827947406019
ERR10901404	male	0.501369863013699	Infant	Zimbabwe	Africa	365.194695047755	NA	Low income	-1.12	2.51208448324885
ERR10901405	male	0.358904109589041	Infant	Zimbabwe	Africa	56.5049499004516	NA	Low income	-1.12	0.882245899348257
ERR10901406	female	NA	NA	Zimbabwe	Africa	66.4947370438895	NA	Low income	-1.12	0.693068837893979
ERR10901407	female	0.498630136986301	Infant	Zimbabwe	Africa	651.269687246518	NA	Low income	-1.12	2.1404884403405
ERR10901408	male	0.249315068493151	Infant	Zimbabwe	Africa	296.553691034872	NA	Low income	-1.12	2.20130373468699
ERR10901409	male	1.10684931506849	Toddler	Zimbabwe	Africa	309.782789780911	NA	Low income	-1.12	2.03825889383047
ERR10901410	male	0.498630136986301	Infant	Zimbabwe	Africa	552.456170310369	NA	Low income	-1.12	2.59835268646648
ERR10901411	female	0.284931506849315	Infant	Zimbabwe	Africa	260.982138614629	NA	Low income	-1.12	1.88638238790166
ERR10901412	female	0.545205479452055	Infant	Zimbabwe	Africa	68.9730285032424	NA	Low income	-1.12	1.61486485286242
ERR10901413	male	0.671232876712329	Infant	Zimbabwe	Africa	898.016732583586	NA	Low income	-1.12	1.92046207734288
ERR10901414	female	0.523287671232877	Infant	Zimbabwe	Africa	333.493374116821	NA	Low income	-1.12	1.89860845234272
ERR10901415	female	0.580821917808219	Infant	Zimbabwe	Africa	486.648071094755	NA	Low income	-1.12	2.30926198726714
ERR10901416	male	0.545205479452055	Infant	Zimbabwe	Africa	170.456527472901	NA	Low income	-1.12	0.722491694794849
ERR10901417	male	0.252054794520548	Infant	Zimbabwe	Africa	184.169509496519	NA	Low income	-1.12	1.36929959208344
ERR10901418	female	0.550684931506849	Infant	Zimbabwe	Africa	2349.99844623799	NA	Low income	-1.12	2.32230953610557
ERR10901419	female	NA	NA	Zimbabwe	Africa	2008.78671090093	NA	Low income	-1.12	1.92694905960397
ERR10901420	male	0.156164383561644	Infant	Zimbabwe	Africa	457.019279793414	NA	Low income	-1.12	1.6073471520166
ERR10901421	male	0.246575342465753	Infant	Zimbabwe	Africa	2415.22129750033	NA	Low income	-1.12	1.71012650178578
ERR10901422	male	0.112328767123288	Infant	Zimbabwe	Africa	423.288068932709	NA	Low income	-1.12	1.61943409864953
ERR1857004	male	44	Middle-Aged Adult	Italy	Europe	1014.42214281221	11.5	High income	0.52	1.86388630878135
ERR1857005	female	36	Middle-Aged Adult	Italy	Europe	892.049929819294	11.5	High income	0.52	2.23356511062762
ERR1857006	female	36	Middle-Aged Adult	Italy	Europe	564.087346298545	11.5	High income	0.52	2.4506472013172
ERR1857007	female	42	Middle-Aged Adult	Italy	Europe	1102.70318882065	11.5	High income	0.52	2.02719921168243
ERR1857008	female	31	Young Adult	Italy	Europe	1284.01328840868	11.5	High income	0.52	1.99629443366057
ERR1857009	female	36	Middle-Aged Adult	Italy	Europe	1192.79733132746	11.5	High income	0.52	2.54119459549611
ERR1857010	female	49	Middle-Aged Adult	Italy	Europe	779.188220341991	11.5	High income	0.52	2.01590493985397
ERR1857011	male	45	Middle-Aged Adult	Italy	Europe	340.337041144715	11.5	High income	0.52	2.15853396360136
ERR1857012	male	38	Middle-Aged Adult	Italy	Europe	736.000241039969	11.5	High income	0.52	2.744623367456
ERR1857013	female	52	Middle-Aged Adult	Italy	Europe	675.565539859573	11.5	High income	0.52	2.57542405975472
ERR1857014	female	32	Young Adult	Italy	Europe	2238.93713713101	11.5	High income	0.52	1.86804164002767
ERR1857015	female	35	Middle-Aged Adult	Italy	Europe	986.070384040556	11.5	High income	0.52	1.94086542899009
ERR1857016	male	34	Young Adult	Italy	Europe	605.796941042744	11.5	High income	0.52	2.66101208069129
ERR1857017	male	53	Middle-Aged Adult	Italy	Europe	1786.58187999851	11.5	High income	0.52	2.11925183007064
ERR1857018	male	40	Middle-Aged Adult	Italy	Europe	891.829746874581	11.5	High income	0.52	2.40188737479372
ERR1857019	female	39	Middle-Aged Adult	Italy	Europe	620.163013801529	11.5	High income	0.52	2.37925929423335
ERR1857020	female	47	Middle-Aged Adult	Italy	Europe	1327.83386697173	11.5	High income	0.52	1.99610543619132
ERR1857021	female	45	Middle-Aged Adult	Italy	Europe	878.487525371204	11.5	High income	0.52	2.33332311307744
ERR1857022	female	38	Middle-Aged Adult	Italy	Europe	2172.67840611841	11.5	High income	0.52	1.69597166163008
ERR1857023	female	48	Middle-Aged Adult	Italy	Europe	2161.82743722546	11.5	High income	0.52	1.45168659910841
ERR1857024	female	43	Middle-Aged Adult	Italy	Europe	549.187797825492	11.5	High income	0.52	1.88637288552061
ERR1857025	female	33	Young Adult	Italy	Europe	1020.4534765388	11.5	High income	0.52	2.06614666553239
ERR1857026	female	30	Young Adult	Italy	Europe	1727.83413159908	11.5	High income	0.52	1.87919810014826
ERR1857027	male	37	Middle-Aged Adult	Italy	Europe	774.745449965594	11.5	High income	0.52	2.12981032132124
ERR1857028	female	36	Middle-Aged Adult	Italy	Europe	1311.94129162219	11.5	High income	0.52	2.53757899572831
ERR1857029	female	31	Young Adult	Italy	Europe	782.716583380521	11.5	High income	0.52	2.34885323912294
ERR1857030	female	41	Middle-Aged Adult	Italy	Europe	567.205859594705	11.5	High income	0.52	1.99810079934405
ERR1857031	female	43	Middle-Aged Adult	Italy	Europe	1086.57152972965	11.5	High income	0.52	2.0768308636127
ERR1857032	female	43	Middle-Aged Adult	Italy	Europe	2004.92243227689	11.5	High income	0.52	1.75070785430184
ERR1857033	male	26	Young Adult	Italy	Europe	1658.37892685571	11.5	High income	0.52	2.00208383894845
ERR1857034	female	60	Middle-Aged Adult	Italy	Europe	686.060215652815	11.5	High income	0.52	2.28140155794636
ERR1857035	female	47	Middle-Aged Adult	Italy	Europe	1552.40876641901	11.5	High income	0.52	2.34930556369981
ERR1857036	female	23	Young Adult	Italy	Europe	1059.74278416235	11.5	High income	0.52	2.37696942551348
ERR1857037	female	61	Middle-Aged Adult	Italy	Europe	658.514849510035	11.5	High income	0.52	2.56928895879572
ERR1857038	female	22	Young Adult	Italy	Europe	324.834194152763	11.5	High income	0.52	2.01612775123129
ERR1857039	female	49	Middle-Aged Adult	Italy	Europe	1152.21689930566	11.5	High income	0.52	2.38446796659141
ERR1857040	female	46	Middle-Aged Adult	Italy	Europe	1467.74384621874	11.5	High income	0.52	2.50103772267204
ERR1857041	female	49	Middle-Aged Adult	Italy	Europe	759.665839898126	11.5	High income	0.52	2.31755925858298
ERR1857042	female	25	Young Adult	Italy	Europe	697.979312165948	11.5	High income	0.52	2.40983564985786
ERR1857043	male	47	Middle-Aged Adult	Italy	Europe	316.175341355565	11.5	High income	0.52	2.27623874028354
ERR1857044	female	35	Middle-Aged Adult	Italy	Europe	1026.91886912215	11.5	High income	0.52	2.09454464614523
ERR1857045	female	60	Middle-Aged Adult	Spain	Europe	591.723597638583	14.3	High income	0.42	2.14470656722541
ERR1857046	female	39	Middle-Aged Adult	Spain	Europe	742.623894586818	14.3	High income	0.42	1.74734532857716
ERR1857047	female	49	Middle-Aged Adult	Spain	Europe	798.320174005199	14.3	High income	0.42	2.60972333983001
ERR1857048	male	48	Middle-Aged Adult	Spain	Europe	647.157578607316	14.3	High income	0.42	2.65797705388355
ERR1857049	male	57	Middle-Aged Adult	Spain	Europe	677.322153473928	14.3	High income	0.42	2.7639596644181
ERR1857050	female	59	Middle-Aged Adult	Spain	Europe	485.801186914652	14.3	High income	0.42	2.10933748212285
ERR1857051	female	56	Middle-Aged Adult	Spain	Europe	1724.25623111046	14.3	High income	0.42	3.08695129805324
ERR1857052	female	39	Middle-Aged Adult	Spain	Europe	720.940908742782	14.3	High income	0.42	2.73940678614515
ERR1857053	female	58	Middle-Aged Adult	Spain	Europe	874.588535089972	14.3	High income	0.42	2.26068137528365
ERR1857054	female	59	Middle-Aged Adult	Spain	Europe	562.023622954292	14.3	High income	0.42	2.52540151669331
ERR1857055	female	51	Middle-Aged Adult	Spain	Europe	1439.73643583399	14.3	High income	0.42	3.17595692841849
ERR1857056	female	31	Young Adult	Spain	Europe	2057.75794415375	14.3	High income	0.42	2.17766478404997
ERR1857057	male	44	Middle-Aged Adult	Spain	Europe	1450.73149070948	14.3	High income	0.42	2.56109536578772
ERR1857058	female	38	Middle-Aged Adult	Spain	Europe	1325.61966022295	14.3	High income	0.42	2.65886952859106
ERR1857059	female	36	Middle-Aged Adult	Spain	Europe	1339.75710065699	14.3	High income	0.42	2.05579509792096
ERR1857060	female	53	Middle-Aged Adult	Spain	Europe	1706.67332864482	14.3	High income	0.42	2.37679517674515
ERR1857061	female	37	Middle-Aged Adult	Spain	Europe	1155.17046382628	14.3	High income	0.42	2.28843901004827
ERR1857062	female	47	Middle-Aged Adult	Spain	Europe	2495.97527938039	14.3	High income	0.42	2.26204174003586
ERR1857063	male	41	Middle-Aged Adult	Spain	Europe	1287.63997996501	14.3	High income	0.42	2.94563487672485
ERR1857064	male	57	Middle-Aged Adult	Spain	Europe	490.791742013594	14.3	High income	0.42	2.29140525271669
ERR1857065	female	34	Young Adult	Spain	Europe	999.102468276845	14.3	High income	0.42	2.50499183876736
ERR1857066	female	46	Middle-Aged Adult	Spain	Europe	1175.20947681248	14.3	High income	0.42	1.88955631295742
ERR1857067	female	63	Middle-Aged Adult	Spain	Europe	713.619489244983	14.3	High income	0.42	2.22580945947872
ERR1857068	female	52	Middle-Aged Adult	Spain	Europe	838.10115901306	14.3	High income	0.42	2.69393991842269
ERR1857069	female	24	Young Adult	Spain	Europe	1797.40550973109	14.3	High income	0.42	2.61869562804759
ERR1857070	female	45	Middle-Aged Adult	Spain	Europe	995.367441985943	14.3	High income	0.42	2.10830134443758
ERR1857071	male	44	Middle-Aged Adult	Spain	Europe	548.665496087712	14.3	High income	0.42	2.43111211225364
ERR1857072	female	43	Middle-Aged Adult	Spain	Europe	980.240138631017	14.3	High income	0.42	2.43066175474431
ERR1857073	female	51	Middle-Aged Adult	Spain	Europe	623.830399227198	14.3	High income	0.42	2.33228831675976
ERR1857074	female	55	Middle-Aged Adult	Spain	Europe	803.435952157134	14.3	High income	0.42	2.52118366405012
ERR1857075	male	52	Middle-Aged Adult	Spain	Europe	1143.83524663036	14.3	High income	0.42	2.68476611203791
ERR1857076	female	35	Middle-Aged Adult	Spain	Europe	736.064398618219	14.3	High income	0.42	2.5936417166279
ERR2619707	male	61	Middle-Aged Adult	Cameroon	Africa	441.126625486631	NA	NA	NA	2.05739975598033
ERR2619708	male	41	Middle-Aged Adult	Cameroon	Africa	964.540122587879	NA	NA	NA	1.82267182829761
ERR2619709	female	49	Middle-Aged Adult	Cameroon	Africa	483.040045654711	NA	NA	NA	2.15450594070299
ERR2619710	male	57	Middle-Aged Adult	Cameroon	Africa	529.302698719825	NA	NA	NA	2.03525233496665
ERR2619711	female	53	Middle-Aged Adult	Cameroon	Africa	545.426022513958	NA	NA	NA	2.05746151569656
ERR2619712	male	36	Middle-Aged Adult	Cameroon	Africa	548.145161401103	NA	NA	NA	1.88096396936953
ERR2619713	female	33	Young Adult	Cameroon	Africa	5365.33830660838	NA	NA	NA	2.95867770013117
ERR2619714	female	59	Middle-Aged Adult	Cameroon	Africa	282.104356012788	NA	NA	NA	1.96238132452028
ERR2619715	female	73	Older Adult	Cameroon	Africa	440.150755667718	NA	NA	NA	2.00931808174312
ERR2619716	female	31	Young Adult	Cameroon	Africa	413.97162553702	NA	NA	NA	2.13185981127281
ERR2619717	male	61	Middle-Aged Adult	Cameroon	Africa	645.583622000468	NA	NA	NA	2.13823421003151
ERR2619718	male	30	Young Adult	Cameroon	Africa	1163.05575350399	NA	NA	NA	1.03278477039971
ERR2619719	female	27	Young Adult	Cameroon	Africa	819.496264543359	NA	NA	NA	2.37268700071147
ERR2619720	female	30	Young Adult	Cameroon	Africa	813.664684016851	NA	NA	NA	1.66866347683472
ERR2619721	female	67	Older Adult	Cameroon	Africa	431.967487493107	NA	NA	NA	1.91908814595142
ERR2619722	male	49	Middle-Aged Adult	Cameroon	Africa	698.331825176872	NA	NA	NA	2.51563070701765
ERR2619723	male	62	Middle-Aged Adult	Cameroon	Africa	469.188663556893	NA	NA	NA	1.75207330010062
ERR2619724	male	65	Older Adult	Cameroon	Africa	369.949459912681	NA	NA	NA	1.96450070759631
ERR2619725	male	58	Middle-Aged Adult	Cameroon	Africa	385.650907584893	NA	NA	NA	2.25410915172997
ERR2619726	male	78	Older Adult	Cameroon	Africa	472.221491385864	NA	NA	NA	2.06017470694339
ERR2619727	female	56	Middle-Aged Adult	Cameroon	Africa	724.848949144498	NA	NA	NA	2.34902437859532
ERR2619728	male	36	Middle-Aged Adult	Cameroon	Africa	1026.66119319374	NA	NA	NA	1.71212664906211
ERR2619729	male	57	Middle-Aged Adult	Cameroon	Africa	833.000658346743	NA	NA	NA	2.31076825483873
ERR2619730	male	75	Older Adult	Cameroon	Africa	653.375346311221	NA	NA	NA	2.05343163174606
ERR2619731	male	54	Middle-Aged Adult	Cameroon	Africa	1134.79477202878	NA	NA	NA	1.79664538583201
ERR2619732	male	29	Young Adult	Cameroon	Africa	807.552452689192	NA	NA	NA	1.92528200491154
ERR2619733	male	48	Middle-Aged Adult	Cameroon	Africa	646.430569765298	NA	NA	NA	2.08660935474463
ERR2619734	female	46	Middle-Aged Adult	Cameroon	Africa	715.508295551064	NA	NA	NA	2.30252860735866
ERR2619735	female	26	Young Adult	Cameroon	Africa	967.931239875413	NA	NA	NA	2.30759746575341
ERR2619736	male	63	Middle-Aged Adult	Cameroon	Africa	776.067502903521	NA	NA	NA	2.18213498289074
ERR2619737	female	43	Middle-Aged Adult	Cameroon	Africa	633.006205733465	NA	NA	NA	1.94408032590997
ERR2619738	male	68	Older Adult	Cameroon	Africa	494.830318361871	NA	NA	NA	2.0014301878836
ERR2619739	female	52	Middle-Aged Adult	Cameroon	Africa	1822.83548533791	NA	NA	NA	1.94281025197375
ERR2619740	female	61	Middle-Aged Adult	Cameroon	Africa	594.500543609228	NA	NA	NA	2.02970941579573
ERR2619741	female	29	Young Adult	Cameroon	Africa	874.671095451773	NA	NA	NA	2.2996060798027
ERR2619742	female	27	Young Adult	Cameroon	Africa	2163.77889430763	NA	NA	NA	1.74660051193596
ERR2619743	male	45	Middle-Aged Adult	Cameroon	Africa	633.064696992494	NA	NA	NA	2.12926858146534
ERR2619744	male	47	Middle-Aged Adult	Cameroon	Africa	1079.16137976761	NA	NA	NA	2.03688792262568
ERR2619745	female	51	Middle-Aged Adult	Cameroon	Africa	638.259302303143	NA	NA	NA	2.84009557237708
ERR2619746	male	50	Middle-Aged Adult	Cameroon	Africa	1999.33707927091	NA	NA	NA	2.47929833808214
ERR2619747	male	40	Middle-Aged Adult	Cameroon	Africa	550.506021517601	NA	NA	NA	2.29500011250167
ERR2619748	male	59	Middle-Aged Adult	Cameroon	Africa	993.447856639115	NA	NA	NA	1.5057483226851
ERR2619749	male	63	Middle-Aged Adult	Cameroon	Africa	820.998926431151	NA	NA	NA	3.49690852796765
ERR2619750	male	50	Middle-Aged Adult	Cameroon	Africa	946.318737561035	NA	NA	NA	1.94805206466368
ERR2619751	male	62	Middle-Aged Adult	Cameroon	Africa	659.714065601577	NA	NA	NA	1.72787140098494
ERR2619752	female	53	Middle-Aged Adult	Cameroon	Africa	1112.82478128606	NA	NA	NA	2.19915929116605
ERR2619753	female	40	Middle-Aged Adult	Cameroon	Africa	434.4490621274	NA	NA	NA	2.14652066197076
ERR2619754	male	68	Older Adult	Cameroon	Africa	1079.51752878257	NA	NA	NA	1.95037606296364
ERR2619755	female	45	Middle-Aged Adult	Cameroon	Africa	785.263445781256	NA	NA	NA	2.45196604055203
ERR2619756	male	70	Older Adult	Cameroon	Africa	1042.67342284183	NA	NA	NA	1.96233411740721
ERR2619757	female	56	Middle-Aged Adult	Cameroon	Africa	833.053700413481	NA	NA	NA	1.84681825589939
ERR2619758	male	63	Middle-Aged Adult	Cameroon	Africa	1410.61821534546	NA	NA	NA	2.68561899832322
ERR2619759	male	54	Middle-Aged Adult	Cameroon	Africa	747.107280080727	NA	NA	NA	2.42994504655797
ERR2619760	female	43	Middle-Aged Adult	Cameroon	Africa	632.814147015488	NA	NA	NA	2.60037801274875
ERR2619761	female	73	Older Adult	Cameroon	Africa	745.190263470501	NA	NA	NA	2.11736122648211
ERR2619762	male	31	Young Adult	Cameroon	Africa	2085.88823776396	NA	NA	NA	2.32418929630572
ERR2619763	female	44	Middle-Aged Adult	Cameroon	Africa	2314.90623701325	NA	NA	NA	2.7303122801163
ERR2726404	male	45	Middle-Aged Adult	Germany	Europe	358.397987123359	7.1	High income	1	1.8093588730787
ERR2726405	female	62	Middle-Aged Adult	Germany	Europe	242.472514245165	7.1	High income	1	1.41992037341197
ERR2726406	male	74	Older Adult	Germany	Europe	267.244968108609	7.1	High income	1	1.99835095120512
ERR2726407	female	59	Middle-Aged Adult	Germany	Europe	335.226943119756	7.1	High income	1	1.77310974261978
ERR2726408	female	59	Middle-Aged Adult	Germany	Europe	343.726202749373	7.1	High income	1	2.36670407718205
ERR2726409	female	62	Middle-Aged Adult	Germany	Europe	596.095035474993	7.1	High income	1	2.32554634112658
ERR2726410	female	63	Middle-Aged Adult	Germany	Europe	1004.79509332102	7.1	High income	1	2.21338957424396
ERR2726411	female	85	Oldest Adult	Germany	Europe	570.394086709649	7.1	High income	1	2.6468545279122
ERR2726412	female	85	Oldest Adult	Germany	Europe	528.036813022325	7.1	High income	1	2.59715479851154
ERR2726413	female	85	Oldest Adult	Germany	Europe	549.645203193673	7.1	High income	1	2.65416867444531
ERR2726414	female	85	Oldest Adult	Germany	Europe	528.342038437729	7.1	High income	1	2.63616673566302
ERR2726415	male	80	Oldest Adult	Germany	Europe	180.259645838966	7.1	High income	1	1.80016063534496
ERR2726416	male	80	Oldest Adult	Germany	Europe	175.541415532429	7.1	High income	1	1.90634877169669
ERR2726417	male	80	Oldest Adult	Germany	Europe	195.865032836506	7.1	High income	1	2.09169809888754
ERR2726418	male	80	Oldest Adult	Germany	Europe	194.495419275862	7.1	High income	1	2.13597767616058
ERR2726419	female	50	Middle-Aged Adult	Germany	Europe	143.51657505666	7.1	High income	1	1.31475828818849
ERR2726420	male	61	Middle-Aged Adult	Germany	Europe	522.214654270897	7.1	High income	1	2.19836334588922
ERR2726421	female	59	Middle-Aged Adult	Germany	Europe	663.330235395647	7.1	High income	1	2.36562002502717
ERR2726422	male	50	Middle-Aged Adult	Germany	Europe	717.182582876735	7.1	High income	1	2.44004241306485
ERR2726423	male	81	Oldest Adult	Germany	Europe	424.541117153004	7.1	High income	1	2.39316023138259
ERR2726424	male	81	Oldest Adult	Germany	Europe	406.595679971979	7.1	High income	1	2.32183690700582
ERR2726425	male	81	Oldest Adult	Germany	Europe	400.184447846061	7.1	High income	1	2.34694036421571
ERR2726426	male	81	Oldest Adult	Germany	Europe	411.325704543852	7.1	High income	1	2.38797226077879
ERR2726427	female	55	Middle-Aged Adult	Germany	Europe	798.739857812993	7.1	High income	1	2.40175278251694
ERR2726428	male	73	Older Adult	Germany	Europe	494.881412569824	7.1	High income	1	1.76235657463398
ERR2726429	male	45	Middle-Aged Adult	Germany	Europe	887.680144207998	7.1	High income	1	2.64054946874743
ERR2726430	male	51	Middle-Aged Adult	Germany	Europe	639.394448938619	7.1	High income	1	1.45462608579951
ERR2726431	female	48	Middle-Aged Adult	Germany	Europe	1423.56199978371	7.1	High income	1	2.4678139447176
ERR2726432	male	64	Middle-Aged Adult	Germany	Europe	363.32125005495	7.1	High income	1	2.20445080533332
ERR2726433	male	75	Older Adult	Germany	Europe	432.97245896879	7.1	High income	1	2.58555829824847
ERR2726434	female	57	Middle-Aged Adult	Germany	Europe	671.696609905849	7.1	High income	1	2.46636252017608
ERR2726435	male	64	Middle-Aged Adult	Germany	Europe	335.413299369071	7.1	High income	1	1.54089353713507
ERR2726436	female	60	Middle-Aged Adult	Germany	Europe	197.746140986159	7.1	High income	1	1.0480994137456
ERR2726437	male	61	Middle-Aged Adult	Germany	Europe	668.184020010543	7.1	High income	1	1.76033488611727
ERR2726438	male	61	Middle-Aged Adult	Germany	Europe	626.629027497575	7.1	High income	1	1.66591817285807
ERR2726439	male	61	Middle-Aged Adult	Germany	Europe	607.604076569822	7.1	High income	1	1.65489570357483
ERR2726440	male	61	Middle-Aged Adult	Germany	Europe	671.788194389435	7.1	High income	1	1.80206589925513
ERR2726441	female	29	Young Adult	Germany	Europe	739.955980522769	7.1	High income	1	1.62861309443943
ERR2726442	male	44	Middle-Aged Adult	Germany	Europe	319.661138352763	7.1	High income	1	2.07157642548648
ERR2726443	male	76	Older Adult	Germany	Europe	657.400055196816	7.1	High income	1	2.46886732432451
ERR2726444	male	56	Middle-Aged Adult	Germany	Europe	581.890485557333	7.1	High income	1	2.12759452211654
ERR2726445	male	53	Middle-Aged Adult	Germany	Europe	577.65162854554	7.1	High income	1	2.35156595113522
ERR2726446	female	61	Middle-Aged Adult	Germany	Europe	486.096653106574	7.1	High income	1	1.5593262131948
ERR2726447	male	67	Older Adult	Germany	Europe	291.47699522223	7.1	High income	1	1.79762282409452
ERR2726448	female	67	Older Adult	Germany	Europe	162.134530699912	7.1	High income	1	2.57464244143002
ERR2726449	male	53	Middle-Aged Adult	Germany	Europe	192.939680720285	7.1	High income	1	1.75637480491463
ERR2726450	male	75	Older Adult	Germany	Europe	368.969351792818	7.1	High income	1	2.24211052621095
ERR2726451	female	53	Middle-Aged Adult	Germany	Europe	598.546623716148	7.1	High income	1	2.59387756035587
ERR2726452	male	41	Middle-Aged Adult	Germany	Europe	484.599003949647	7.1	High income	1	2.79288342442381
ERR2726453	male	61	Middle-Aged Adult	Germany	Europe	611.502701239207	7.1	High income	1	1.64247617015828
ERR2726454	male	61	Middle-Aged Adult	Germany	Europe	590.161313956458	7.1	High income	1	1.65887813296537
ERR2726455	male	61	Middle-Aged Adult	Germany	Europe	572.815019961704	7.1	High income	1	1.57852430085816
ERR2726456	male	61	Middle-Aged Adult	Germany	Europe	571.237799101009	7.1	High income	1	1.64086147351969
ERR2726457	male	46	Middle-Aged Adult	Germany	Europe	204.981003623498	7.1	High income	1	1.64526960606857
ERR2726458	male	64	Middle-Aged Adult	Germany	Europe	379.191610969899	7.1	High income	1	1.82358681593039
ERR2726459	female	63	Middle-Aged Adult	Germany	Europe	428.46509297123	7.1	High income	1	0.463911209463191
ERR2726460	male	75	Older Adult	Germany	Europe	99.3401571740185	7.1	High income	1	1.45124354128633
ERR2726461	male	50	Middle-Aged Adult	Germany	Europe	333.642801795495	7.1	High income	1	2.28375433088201
ERR2726462	male	65	Older Adult	Germany	Europe	274.258693073092	7.1	High income	1	1.76809832081001
ERR2726463	male	79	Older Adult	Germany	Europe	1127.17196600004	7.1	High income	1	2.4101980053432
ERR2726464	male	79	Older Adult	Germany	Europe	1060.59047870554	7.1	High income	1	2.32911948322048
ERR2726465	male	79	Older Adult	Germany	Europe	1067.84642442975	7.1	High income	1	2.33383585078955
ERR2726466	male	79	Older Adult	Germany	Europe	1056.69119842101	7.1	High income	1	2.34393559311268
ERR2726467	male	81	Oldest Adult	Germany	Europe	361.047614184274	7.1	High income	1	2.0763745511349
ERR2726468	male	81	Oldest Adult	Germany	Europe	326.761336253171	7.1	High income	1	1.88070799404973
ERR2726469	male	81	Oldest Adult	Germany	Europe	368.85445761602	7.1	High income	1	2.13180902998307
ERR2726470	male	81	Oldest Adult	Germany	Europe	351.822969444983	7.1	High income	1	2.0151475780259
ERR2726471	male	61	Middle-Aged Adult	Germany	Europe	414.18878268684	7.1	High income	1	2.22328635797613
ERR2726472	female	75	Older Adult	Germany	Europe	572.851654107072	7.1	High income	1	2.03151635000412
ERR2726473	female	57	Middle-Aged Adult	Germany	Europe	337.038879809926	7.1	High income	1	2.44653789193778
ERR2726474	male	66	Older Adult	Germany	Europe	327.564927631856	7.1	High income	1	2.02292106527469
ERR2726475	male	64	Middle-Aged Adult	Germany	Europe	168.326722420851	7.1	High income	1	1.48488608965481
ERR2726476	female	61	Middle-Aged Adult	Germany	Europe	788.230008082159	7.1	High income	1	2.37086459389696
ERR2726477	female	61	Middle-Aged Adult	Germany	Europe	750.42785984407	7.1	High income	1	2.35816142288027
ERR2726478	female	61	Middle-Aged Adult	Germany	Europe	781.16959346483	7.1	High income	1	2.40036952229123
ERR2726479	female	61	Middle-Aged Adult	Germany	Europe	734.862207570266	7.1	High income	1	2.3762971866186
ERR2726480	female	63	Middle-Aged Adult	Germany	Europe	528.909851769226	7.1	High income	1	1.56954219862757
ERR2726481	female	63	Middle-Aged Adult	Germany	Europe	488.162610828543	7.1	High income	1	1.66803534667201
ERR2726482	female	63	Middle-Aged Adult	Germany	Europe	512.987676702393	7.1	High income	1	1.62858010888117
ERR2726483	female	63	Middle-Aged Adult	Germany	Europe	476.647425797644	7.1	High income	1	1.53595578765702
ERR2726484	female	50	Middle-Aged Adult	Germany	Europe	757.683159846476	7.1	High income	1	2.39643617577191
ERR2726485	female	64	Middle-Aged Adult	Germany	Europe	347.94834781759	7.1	High income	1	1.74725589207107
ERR2726486	male	73	Older Adult	Germany	Europe	506.732718600853	7.1	High income	1	1.99676682470583
ERR2726487	female	64	Middle-Aged Adult	Germany	Europe	438.741481136149	7.1	High income	1	1.79586654789697
ERR2726488	female	56	Middle-Aged Adult	Germany	Europe	449.981531393741	7.1	High income	1	1.99287012617917
ERR2726489	female	60	Middle-Aged Adult	Germany	Europe	666.730737951969	7.1	High income	1	1.88427409018729
ERR2726490	female	60	Middle-Aged Adult	Germany	Europe	627.210656119941	7.1	High income	1	1.86188436848992
ERR2726491	female	60	Middle-Aged Adult	Germany	Europe	661.832823761056	7.1	High income	1	1.88903342374381
ERR2726492	female	60	Middle-Aged Adult	Germany	Europe	661.881917986947	7.1	High income	1	1.91337739182369
ERR2726493	female	58	Middle-Aged Adult	Germany	Europe	690.340641572473	7.1	High income	1	2.01184127589286
ERR2726494	male	60	Middle-Aged Adult	Germany	Europe	343.366178199642	7.1	High income	1	1.18371156324386
ERR2726495	male	60	Middle-Aged Adult	Germany	Europe	350.870054007174	7.1	High income	1	1.42355925668504
ERR2726496	male	60	Middle-Aged Adult	Germany	Europe	332.538873565635	7.1	High income	1	1.26834006228601
ERR2726497	male	60	Middle-Aged Adult	Germany	Europe	337.661868679692	7.1	High income	1	1.38535043650033
ERR2726498	female	57	Middle-Aged Adult	Germany	Europe	601.567776591094	7.1	High income	1	2.24278498182182
ERR2726499	male	48	Middle-Aged Adult	Germany	Europe	304.458099246868	7.1	High income	1	2.04745479602128
ERR2726500	female	53	Middle-Aged Adult	Germany	Europe	693.271533477282	7.1	High income	1	1.65611347847551
ERR2726501	female	62	Middle-Aged Adult	Germany	Europe	1031.14852707847	7.1	High income	1	1.83490523650062
ERR2726502	female	60	Middle-Aged Adult	Germany	Europe	442.076727990893	7.1	High income	1	2.37820171136574
ERR2726503	female	60	Middle-Aged Adult	Germany	Europe	523.954398143793	7.1	High income	1	2.36639499438084
ERR2726504	female	69	Older Adult	Germany	Europe	480.55921510525	7.1	High income	1	2.32023319673752
ERR2726505	male	28	Young Adult	Germany	Europe	343.901583296759	7.1	High income	1	2.37809240143066
ERR2726506	female	54	Middle-Aged Adult	Germany	Europe	465.952379609428	7.1	High income	1	2.31248771151832
ERR2726507	male	52	Middle-Aged Adult	Germany	Europe	75.3456030272572	7.1	High income	1	0.857857333310473
ERR2726508	male	52	Middle-Aged Adult	Germany	Europe	73.1399320391839	7.1	High income	1	0.651634147887972
ERR2726509	male	52	Middle-Aged Adult	Germany	Europe	65.5362114024373	7.1	High income	1	0.664538759442193
ERR2726510	male	52	Middle-Aged Adult	Germany	Europe	71.7394333942792	7.1	High income	1	0.799286554931153
ERR2726511	female	51	Middle-Aged Adult	Germany	Europe	235.020752007546	7.1	High income	1	1.56077599467109
ERR2726512	female	58	Middle-Aged Adult	Germany	Europe	735.8509386368	7.1	High income	1	2.44444287399785
ERR2726513	female	66	Older Adult	Germany	Europe	136.021219554139	7.1	High income	1	1.22293310340551
ERR2726514	female	66	Older Adult	Germany	Europe	128.501712439844	7.1	High income	1	1.02297499731527
ERR2726515	female	66	Older Adult	Germany	Europe	119.959514471112	7.1	High income	1	1.03306774364696
ERR2726516	female	66	Older Adult	Germany	Europe	122.557509500351	7.1	High income	1	1.05240524127513
ERR2726517	female	45	Middle-Aged Adult	Germany	Europe	767.988753198651	7.1	High income	1	1.39716651759492
ERR2726518	male	84	Oldest Adult	Germany	Europe	273.767166629191	7.1	High income	1	2.18802939673142
ERR2726519	male	84	Oldest Adult	Germany	Europe	273.226275611447	7.1	High income	1	2.14580987321739
ERR2726520	male	84	Oldest Adult	Germany	Europe	279.440849206223	7.1	High income	1	2.1816617638185
ERR2726521	male	84	Oldest Adult	Germany	Europe	269.818160773951	7.1	High income	1	2.22912536586506
ERR2726522	male	73	Older Adult	Germany	Europe	265.349863238863	7.1	High income	1	1.26981473703648
ERR2726523	male	73	Older Adult	Germany	Europe	236.664419403537	7.1	High income	1	0.960608797132136
ERR2726524	male	73	Older Adult	Germany	Europe	265.43078639027	7.1	High income	1	1.20881705910327
ERR2726525	male	73	Older Adult	Germany	Europe	240.678729455199	7.1	High income	1	1.08697334627261
ERR2726526	female	59	Middle-Aged Adult	Germany	Europe	632.057362963962	7.1	High income	1	1.92206442482021
ERR2726527	male	59	Middle-Aged Adult	Germany	Europe	386.514493488407	7.1	High income	1	1.89719132498482
ERR2726528	male	59	Middle-Aged Adult	Germany	Europe	401.435032278014	7.1	High income	1	1.9952298993175
ERR2726529	male	59	Middle-Aged Adult	Germany	Europe	409.089441857637	7.1	High income	1	1.9321416817974
ERR2726530	male	59	Middle-Aged Adult	Germany	Europe	384.000532893173	7.1	High income	1	1.89849311862622
ERR2726531	male	37	Middle-Aged Adult	Germany	Europe	704.68982150799	7.1	High income	1	2.49663298678081
ERR2726532	male	39	Middle-Aged Adult	Germany	Europe	566.439012373159	7.1	High income	1	2.34138003594076
ERR2726533	male	70	Older Adult	Germany	Europe	459.565630461185	7.1	High income	1	2.40087019858647
ERR2906808	male	NA	NA	Germany	Europe	342.407371521215	7.1	High income	1	2.37748467615324
ERR2906814	male	NA	NA	Germany	Europe	842.876029667254	7.1	High income	1	0.685737758847976
ERR2906815	male	NA	NA	Germany	Europe	810.184488491178	7.1	High income	1	0.679894114789968
ERR2906816	male	NA	NA	Germany	Europe	882.734443841025	7.1	High income	1	1.04293934165135
ERR2906817	female	NA	NA	Germany	Europe	504.513588748045	7.1	High income	1	2.37011538080034
ERR2906818	female	NA	NA	Germany	Europe	351.840404160097	7.1	High income	1	1.49911921947151
ERR2906819	female	NA	NA	Germany	Europe	965.632891852806	7.1	High income	1	2.23745426496681
ERR2906820	female	NA	NA	Germany	Europe	283.318978433187	7.1	High income	1	1.90572653695279
ERR2906821	female	NA	NA	Germany	Europe	299.986841930783	7.1	High income	1	1.98573604395533
ERR2906822	female	NA	NA	Germany	Europe	289.579349894122	7.1	High income	1	1.95897776345796
ERR2906823	female	NA	NA	Germany	Europe	281.761466333296	7.1	High income	1	1.90374560405703
ERR2906824	male	NA	NA	Germany	Europe	726.798053136937	7.1	High income	1	2.26353608059161
ERR2906825	female	NA	NA	Germany	Europe	275.235824860004	7.1	High income	1	2.24448842984153
ERR2906826	female	NA	NA	Germany	Europe	252.766510937587	7.1	High income	1	2.04756744716361
ERR2906827	female	NA	NA	Germany	Europe	290.317846345274	7.1	High income	1	2.33985849533731
ERR2906828	female	NA	NA	Germany	Europe	239.530782587189	7.1	High income	1	2.03107158330627
ERR2906829	male	NA	NA	Germany	Europe	709.07139351564	7.1	High income	1	2.210926448919
ERR2906830	male	NA	NA	Germany	Europe	807.596658628697	7.1	High income	1	2.35671060411581
ERR2906831	male	NA	NA	Germany	Europe	902.983288784124	7.1	High income	1	2.3231716191129
ERR2906832	male	NA	NA	Germany	Europe	810.322984034282	7.1	High income	1	2.27549238046886
ERR2906833	male	NA	NA	Germany	Europe	858.349801121787	7.1	High income	1	2.27096276724157
[truncated: 12,636 more rows]
