# Supplementary material for: Gender differences in global antimicrobial resistance
Source: NPJ Biofilms Microbiomes. 2025 May 19;11:79. doi: 10.1038/s41522-025-00715-9 (PMC12089330; doi:10.1038/s41522-025-00715-9)
Supplement: Supplementary file 3 — Supplementary_Data2 [file 41522_2025_715_MOESM3_ESM.xlsx]

## Sheet: Wilcox_regions_ARG_load
Gender	Variable	Group1	Group2	n1	n2	Statistic	p	p.adj	P.adj_Significance	Median1	Median2	Effect direction
Women	ARG load	Africa	Asia	885	87	31089	0.003	0.004	**	567.577	664.156	Asia > Africa
Women	ARG load	Africa	Europe	885	718	294909	0.013	0.017	*	567.577	653.365	Europe > Africa
Women	ARG load	Africa	North America	885	1775	830566	0.016	0.018	*	567.577	540.822	Africa > North America
Women	ARG load	Africa	Oceania	885	275	154290	1.83e-11	3.92e-11	****	567.577	418.852	Africa > Oceania
Women	ARG load	Africa	South America	885	443	246735	1.41e-14	4.23e-14	****	567.577	393.412	Africa > South America
Women	ARG load	Asia	Europe	87	718	34690	0.092	0.098	ns	664.156	653.365	Asia > Europe
Women	ARG load	Asia	North America	87	1775	99122	7.66e-06	1.15e-05	****	664.156	540.822	Asia > North America
Women	ARG load	Asia	Oceania	87	275	18458	2.26e-14	5.65e-14	****	664.156	418.852	Asia > Oceania
Women	ARG load	Asia	South America	87	443	29394	9.07e-15	4.23e-14	****	664.156	393.412	Asia > South America
Women	ARG load	Europe	North America	718	1775	730058	1.17e-08	1.95e-08	****	653.365	540.822	Europe > North America
Women	ARG load	Europe	Oceania	718	275	135423	1.15e-19	8.62e-19	****	653.365	418.852	Europe > Oceania
Women	ARG load	Europe	South America	718	443	216452	4.39e-25	6.58e-24	****	653.365	393.412	Europe > South America
Women	ARG load	North America	Oceania	1775	275	303210	9.45e-11	1.77e-10	****	540.822	418.852	North America > Oceania
Women	ARG load	North America	South America	1775	443	486138	1.25e-14	4.23e-14	****	540.822	393.412	North America > South America
Women	ARG load	Oceania	South America	275	443	60686	0.933	0.933	ns	418.852	393.412	Oceania > South America
Men	ARG load	Africa	Asia	1048	64	28035	0.027	0.032	*	551.424	637.326	Asia > Africa
Men	ARG load	Africa	Europe	1048	1065	572687	0.297	0.297	ns	551.424	533.229	Africa > Europe
Men	ARG load	Africa	North America	1048	1754	1018271	1.7e-06	5.1e-06	****	551.424	485.455	Africa > North America
Men	ARG load	Africa	Oceania	1048	214	142161	6.42e-10	7.15e-09	****	551.424	387.687	Africa > Oceania
Men	ARG load	Africa	South America	1048	262	161379	1.09e-05	2.72e-05	****	551.424	447.607	Africa > South America
Men	ARG load	Asia	Europe	64	1065	41098	0.006	0.008	**	637.326	533.229	Asia > Europe
Men	ARG load	Asia	North America	64	1754	73256	3.29e-05	6.17e-05	****	637.326	485.455	Asia > North America
Men	ARG load	Asia	Oceania	64	214	10265	1.41e-09	7.15e-09	****	637.326	387.687	Asia > Oceania
Men	ARG load	Asia	South America	64	262	11746	6.6e-07	2.48e-06	****	637.326	447.607	Asia > South America
Men	ARG load	Europe	North America	1065	1754	1017177	7.2e-05	0.000108	***	533.229	485.455	Europe > North America
Men	ARG load	Europe	Oceania	1065	214	143796	1.43e-09	7.15e-09	****	533.229	387.687	Europe > Oceania
Men	ARG load	Europe	South America	1065	262	162156	4.62e-05	7.7e-05	****	533.229	447.607	Europe > South America
Men	ARG load	North America	Oceania	1754	214	220741	2.52e-05	5.4e-05	****	485.455	387.687	North America > Oceania
Men	ARG load	North America	South America	1754	262	245496	0.074	0.079	ns	485.455	447.607	North America > South America
Men	ARG load	Oceania	South America	214	262	24497	0.018	0.022	*	387.687	447.607	South America > Oceania

## Sheet: Wilcox_regions_Shannon
Gender	Variable	Group1	Group2	n1	n2	Statistic	p	p.adj	P.adj_Significance	Median1	Median2	Effect direction
Women	ARG diversity	Africa	Asia	885	87	24303	1.34e-08	2.51e-08	****	2.06545	2.37261	Asia > Africa
Women	ARG diversity	Africa	Europe	885	718	273436	1.55e-06	2.32e-06	****	2.06545	2.15093	Europe > Africa
Women	ARG diversity	Africa	North America	885	1775	975290	2.64e-24	1.98e-23	****	2.06545	1.89319	Africa > North America
Women	ARG diversity	Africa	Oceania	885	275	142204	2.36e-05	3.22e-05	****	2.06545	1.95512	Africa > Oceania
Women	ARG diversity	Africa	South America	885	443	229482	3.84e-07	6.4e-07	****	2.06545	1.94176	Africa > South America
Women	ARG diversity	Asia	Europe	87	718	38824	0.000211	0.000264	***	2.37261	2.15093	Asia > Europe
Women	ARG diversity	Asia	North America	87	1775	119142	1.1e-17	5.5e-17	****	2.37261	1.89319	Asia > North America
Women	ARG diversity	Asia	Oceania	87	275	17961	1.78e-12	3.81e-12	****	2.37261	1.95512	Asia > Oceania
Women	ARG diversity	Asia	South America	87	443	28666	6.29e-13	1.57e-12	****	2.37261	1.94176	Asia > South America
Women	ARG diversity	Europe	North America	718	1775	863862	4.43e-44	6.65e-43	****	2.15093	1.89319	Europe > North America
Women	ARG diversity	Europe	Oceania	718	275	127952	4.95e-13	1.48e-12	****	2.15093	1.95512	Europe > Oceania
Women	ARG diversity	Europe	South America	718	443	204950	1.31e-16	4.91e-16	****	2.15093	1.94176	Europe > South America
Women	ARG diversity	North America	Oceania	1775	275	222717	0.019	0.022	*	1.89319	1.95512	Oceania > North America
Women	ARG diversity	North America	South America	1775	443	366603	0.028	0.03	*	1.89319	1.94176	South America > North America
Women	ARG diversity	Oceania	South America	275	443	61828	0.735	0.735	ns	1.95512	1.94176	Oceania > South America
Men	ARG diversity	Africa	Asia	1048	64	17448	1.12e-10	2.1e-10	****	2.03591	2.38899	Asia > Africa
Men	ARG diversity	Africa	Europe	1048	1065	546194	0.397	0.397	ns	2.03591	2.06032	Europe > Africa
Men	ARG diversity	Africa	North America	1048	1754	1130897	1.59e-24	2.38e-23	****	2.03591	1.85099	Africa > North America
Men	ARG diversity	Africa	Oceania	1048	214	146559	1.39e-12	4.17e-12	****	2.03591	1.80278	Africa > Oceania
Men	ARG diversity	Africa	South America	1048	262	157928	0.000164	0.000237	***	2.03591	1.87338	Africa > South America
Men	ARG diversity	Asia	Europe	64	1065	48881	5.16e-09	8.6e-09	****	2.38899	2.06032	Asia > Europe
Men	ARG diversity	Asia	North America	64	1754	92229	2.11e-18	1.06e-17	****	2.38899	1.85099	Asia > North America
Men	ARG diversity	Asia	Oceania	64	214	11716	6.37e-18	2.39e-17	****	2.38899	1.80278	Asia > Oceania
Men	ARG diversity	Asia	South America	64	262	13105	2.88e-12	7.2e-12	****	2.38899	1.87338	Asia > South America
Men	ARG diversity	Europe	North America	1065	1754	1146761	3.17e-24	2.38e-23	****	2.06032	1.85099	Europe > North America
Men	ARG diversity	Europe	Oceania	1065	214	147715	7.54e-12	1.62e-11	****	2.06032	1.80278	Europe > Oceania
Men	ARG diversity	Europe	South America	1065	262	160374	0.000174	0.000237	***	2.06032	1.87338	Europe > South America
Men	ARG diversity	North America	Oceania	1754	214	199615	0.128	0.137	ns	1.85099	1.80278	North America > Oceania
Men	ARG diversity	North America	South America	1754	262	213647	0.066	0.077	ns	1.85099	1.87338	South America > North America
Men	ARG diversity	Oceania	South America	214	262	24370	0.014	0.018	*	1.80278	1.87338	South America > Oceania

## Sheet: Wilcox_age_ARG_load
Gender	Variable	Group1	Group2	n1	n2	Statistic	p	p.adj	P.adj_Significance	Median1	Median2	Effect direction
Women	ARG load	Infant	Toddler	625	375	141121	6.21E-08	2.48E-07	****	643.1495	444.4099	Infant > Toddler
Women	ARG load	Infant	Children	625	407	145606.5	8.28E-05	0.000178	***	643.1495	501.533	Infant > Children
Women	ARG load	Infant	Teenager	625	473	183687	5.41E-12	5.05E-11	****	643.1495	434.8076	Infant > Teenager
Women	ARG load	Infant	Young Adult	625	1139	393638	0.000229	0.000427	***	643.1495	537.5356	Infant > Young Adult
Women	ARG load	Infant	Middle-Aged Adult	625	915	290234	0.616	0.639	ns	643.1495	626.4283	Infant > Middle-Aged Adult
Women	ARG load	Infant	Older Adult	625	206	61019	0.261	0.305	ns	643.1495	713.445	Older Adult > Infant
Women	ARG load	Infant	Oldest Adult	625	43	12595	0.492	0.53	ns	643.1495	597.5202	Infant > Oldest Adult
Women	ARG load	Toddler	Children	375	407	69176.5	0.024	0.033	*	444.4099	501.533	Children > Toddler
Women	ARG load	Toddler	Teenager	375	473	94066	0.129	0.164	ns	444.4099	434.8076	Toddler > Teenager
Women	ARG load	Toddler	Young Adult	375	1139	186862	0.000277	0.000485	***	444.4099	537.5356	Young Adult > Toddler
Women	ARG load	Toddler	Middle-Aged Adult	375	915	130816	2e-11	1.4E-10	****	444.4099	626.4283	Middle-Aged Adult > Toddler
Women	ARG load	Toddler	Older Adult	375	206	27041	2.17E-09	1.22E-08	****	444.4099	713.445	Older Adult > Toddler
Women	ARG load	Toddler	Oldest Adult	375	43	5375	0.000342	0.000563	***	444.4099	597.5202	Oldest Adult > Toddler
Women	ARG load	Children	Teenager	407	473	110356	0.000176	0.000352	***	501.533	434.8076	Children > Teenager
Women	ARG load	Children	Young Adult	407	1139	221909	0.201	0.245	ns	501.533	537.5356	Young Adult > Children
Women	ARG load	Children	Middle-Aged Adult	407	915	155637	1.84E-06	5.72E-06	****	501.533	626.4283	Middle-Aged Adult > Children
Women	ARG load	Children	Older Adult	407	206	31938	1.44E-06	5.04E-06	****	501.533	713.445	Older Adult > Children
Women	ARG load	Children	Oldest Adult	407	43	6492	0.005	0.008	**	501.533	597.5202	Oldest Adult > Children
Women	ARG load	Teenager	Young Adult	473	1139	222424	3.45E-08	1.61E-07	****	434.8076	537.5356	Young Adult > Teenager
Women	ARG load	Teenager	Middle-Aged Adult	473	915	156031	1.48E-17	4.14E-16	****	434.8076	626.4283	Middle-Aged Adult > Teenager
Women	ARG load	Teenager	Older Adult	473	206	32205	2.1E-12	2.94E-11	****	434.8076	713.445	Older Adult > Teenager
Women	ARG load	Teenager	Oldest Adult	473	43	6350	4.51E-05	0.000105	***	434.8076	597.5202	Oldest Adult > Teenager
Women	ARG load	Young Adult	Middle-Aged Adult	1139	915	461478	8.11E-06	2.27E-05	****	537.5356	626.4283	Middle-Aged Adult > Young Adult
Women	ARG load	Young Adult	Older Adult	1139	206	94692	1.03E-05	2.62E-05	****	537.5356	713.445	Older Adult > Young Adult
Women	ARG load	Young Adult	Oldest Adult	1139	43	19436	0.021	0.032	*	537.5356	597.5202	Oldest Adult > Young Adult
Women	ARG load	Middle-Aged Adult	Older Adult	915	206	86117	0.053	0.071	ns	626.4283	713.445	Older Adult > Middle-Aged Adult
Women	ARG load	Middle-Aged Adult	Oldest Adult	915	43	18024	0.353	0.395	ns	626.4283	597.5202	Middle-Aged Adult > Oldest Adult
Women	ARG load	Older Adult	Oldest Adult	206	43	4421	0.986	0.986	ns	713.445	597.5202	Older Adult > Oldest Adult
Men	ARG load	Infant	Toddler	751	417	187008	3.62E-08	1.45E-07	****	584.8641	432.0952	Infant > Toddler
Men	ARG load	Infant	Children	751	462	180725.5	0.221	0.248	ns	584.8641	563.343	Infant > Children
Men	ARG load	Infant	Teenager	751	430	189318	7.87E-07	2.45E-06	****	584.8641	449.8306	Infant > Teenager
Men	ARG load	Infant	Young Adult	751	844	368433	2.02E-08	9.43E-08	****	584.8641	477.4259	Infant > Young Adult
Men	ARG load	Infant	Middle-Aged Adult	751	1126	478817	1.13E-06	3.16E-06	****	584.8641	495.9733	Infant > Middle-Aged Adult
Men	ARG load	Infant	Older Adult	751	319	112854	0.134	0.163	ns	584.8641	642.892	Older Adult > Infant
Men	ARG load	Infant	Oldest Adult	751	58	28514	8.58E-05	0.00016	***	584.8641	377.979	Infant > Oldest Adult
Men	ARG load	Toddler	Children	417	462	74902	1.2E-08	8.4E-08	****	432.0952	563.343	Children > Toddler
Men	ARG load	Toddler	Teenager	417	430	85949	0.298	0.321	ns	432.0952	449.8306	Teenager > Toddler
Men	ARG load	Toddler	Young Adult	417	844	162663	0.029	0.038	*	432.0952	477.4259	Young Adult > Toddler
Men	ARG load	Toddler	Middle-Aged Adult	417	1126	215411	0.013	0.018	*	432.0952	495.9733	Middle-Aged Adult > Toddler
Men	ARG load	Toddler	Older Adult	417	319	48471	2.76E-10	3.86E-09	****	432.0952	642.892	Older Adult > Toddler
Men	ARG load	Toddler	Oldest Adult	417	58	14205	0.031	0.04	*	432.0952	377.979	Toddler > Oldest Adult
Men	ARG load	Children	Teenager	462	430	117589	2.05E-06	5.22E-06	****	563.343	449.8306	Children > Teenager
Men	ARG load	Children	Young Adult	462	844	227330	6.82E-07	2.39E-06	****	563.343	477.4259	Children > Young Adult
Men	ARG load	Children	Middle-Aged Adult	462	1126	293960	4.53E-05	9.06E-05	****	563.343	495.9733	Children > Middle-Aged Adult
Men	ARG load	Children	Older Adult	462	319	64785	0.004	0.006	**	563.343	642.892	Older Adult > Children
Men	ARG load	Children	Oldest Adult	462	58	18468	2.6E-06	6.07E-06	****	563.343	377.979	Children > Oldest Adult
Men	ARG load	Teenager	Young Adult	430	844	176034	0.382	0.396	ns	449.8306	477.4259	Young Adult > Teenager
Men	ARG load	Teenager	Middle-Aged Adult	430	1126	232103	0.208	0.243	ns	449.8306	495.9733	Middle-Aged Adult > Teenager
Men	ARG load	Teenager	Older Adult	430	319	51564	6.14E-09	5.73E-08	****	449.8306	642.892	Older Adult > Teenager
Men	ARG load	Teenager	Oldest Adult	430	58	15122	0.009	0.013	*	449.8306	377.979	Teenager > Oldest Adult
Men	ARG load	Young Adult	Middle-Aged Adult	844	1126	465964	0.461	0.461	ns	477.4259	495.9733	Middle-Aged Adult > Young Adult
Men	ARG load	Young Adult	Older Adult	844	319	101869	1.47E-10	3.86E-09	****	477.4259	642.892	Older Adult > Young Adult
Men	ARG load	Young Adult	Oldest Adult	844	58	30800	0.000985	0.002	**	477.4259	377.979	Young Adult > Oldest Adult
Men	ARG load	Middle-Aged Adult	Older Adult	1126	319	142368	1.53E-08	8.57E-08	****	495.9733	642.892	Older Adult > Middle-Aged Adult
Men	ARG load	Middle-Aged Adult	Oldest Adult	1126	58	40525	0.002	0.003	**	495.9733	377.979	Middle-Aged Adult > Oldest Adult
Men	ARG load	Older Adult	Oldest Adult	319	58	12713	5.78E-06	1.24E-05	****	642.892	377.979	Older Adult > Oldest Adult

## Sheet: Wilcox_Age_Shan
Gender	Variable	Group1	Group2	n1	n2	Statistic	p	p.adj	p.adj.signif	P.adj_Significance	Median1	Median2	Effect direction
Women	ARG diversity	Infant	Toddler	625	375	122205	0.257	0.277	ns	ns	2.027808	2.01357	Infant > Toddler
Women	ARG diversity	Infant	Children	625	407	148621.5	4.64E-06	8.12E-06	****	****	2.027808	1.916402	Infant > Children
Women	ARG diversity	Infant	Teenager	625	473	180226	4.68E-10	2.18E-09	****	****	2.027808	1.84044	Infant > Teenager
Women	ARG diversity	Infant	Young Adult	625	1139	375822	0.052	0.063	ns	ns	2.027808	1.985878	Infant > Young Adult
Women	ARG diversity	Infant	Middle-Aged Adult	625	915	285785	0.986	0.986	ns	ns	2.027808	2.019281	Infant > Middle-Aged Adult
Women	ARG diversity	Infant	Older Adult	625	206	51191	1.02E-05	1.59E-05	****	****	2.027808	2.176786	Older Adult > Infant
Women	ARG diversity	Infant	Oldest Adult	625	43	7590	1.78E-06	3.83E-06	****	****	2.027808	2.357283	Oldest Adult > Infant
Women	ARG diversity	Toddler	Children	375	407	86765.5	0.000926	0.001	**	***	2.01357	1.916402	Toddler > Children
Women	ARG diversity	Toddler	Teenager	375	473	105662	1.66E-06	3.83E-06	****	****	2.01357	1.84044	Toddler > Teenager
Women	ARG diversity	Toddler	Young Adult	375	1139	217914	0.554	0.575	ns	ns	2.01357	1.985878	Toddler > Young Adult
Women	ARG diversity	Toddler	Middle-Aged Adult	375	915	164680	0.257	0.277	ns	ns	2.01357	2.019281	Middle-Aged Adult > Toddler
Women	ARG diversity	Toddler	Older Adult	375	206	28608	2.28E-07	5.8E-07	****	****	2.01357	2.176786	Older Adult > Toddler
Women	ARG diversity	Toddler	Oldest Adult	375	43	4077	1.09E-07	3.05E-07	****	****	2.01357	2.357283	Oldest Adult > Toddler
Women	ARG diversity	Children	Teenager	407	473	102630	0.09	0.105	ns	ns	1.916402	1.84044	Children > Teenager
Women	ARG diversity	Children	Young Adult	407	1139	205526	0.000682	0.001	**	***	1.916402	1.985878	Young Adult > Children
Women	ARG diversity	Children	Middle-Aged Adult	407	915	155980	2.4E-06	4.48E-06	****	****	1.916402	2.019281	Middle-Aged Adult > Children
Women	ARG diversity	Children	Older Adult	407	206	25700	4.82E-15	6.75E-14	****	****	1.916402	2.176786	Older Adult > Children
Women	ARG diversity	Children	Oldest Adult	407	43	3450	6.36E-11	3.56E-10	****	****	1.916402	2.357283	Oldest Adult > Children
Women	ARG diversity	Teenager	Young Adult	473	1139	223542	7.22E-08	2.25E-07	****	****	1.84044	1.985878	Young Adult > Teenager
Women	ARG diversity	Teenager	Middle-Aged Adult	473	915	169941	5.25E-11	3.56E-10	****	****	1.84044	2.019281	Middle-Aged Adult > Teenager
Women	ARG diversity	Teenager	Older Adult	473	206	28355	4.47E-18	1.25E-16	****	****	1.84044	2.176786	Older Adult > Teenager
Women	ARG diversity	Teenager	Oldest Adult	473	43	3806	1.07E-11	9.99E-11	****	****	1.84044	2.357283	Oldest Adult > Teenager
Women	ARG diversity	Young Adult	Middle-Aged Adult	1139	915	492877	0.035	0.044	*	*	1.985878	2.019281	Middle-Aged Adult > Young Adult
Women	ARG diversity	Young Adult	Older Adult	1139	206	85921	9.37E-10	3.75E-09	****	****	1.985878	2.176786	Older Adult > Young Adult
Women	ARG diversity	Young Adult	Oldest Adult	1139	43	12341	3.24E-08	1.13E-07	****	****	1.985878	2.357283	Oldest Adult > Young Adult
Women	ARG diversity	Middle-Aged Adult	Older Adult	915	206	75585	8.8E-06	1.45E-05	****	****	2.019281	2.176786	Older Adult > Middle-Aged Adult
Women	ARG diversity	Middle-Aged Adult	Oldest Adult	915	43	11273	2.17E-06	4.34E-06	****	****	2.019281	2.357283	Oldest Adult > Middle-Aged Adult
Women	ARG diversity	Older Adult	Oldest Adult	206	43	3317	0.01	0.013	*	*	2.176786	2.357283	Oldest Adult > Older Adult
Men	ARG diversity	Infant	Toddler	751	417	166712	0.067	0.069	ns	ns	2.015786	1.919221	Infant > Toddler
Men	ARG diversity	Infant	Children	751	462	196633.5	9.32E-05	0.000145	***	***	2.015786	1.866987	Infant > Children
Men	ARG diversity	Infant	Teenager	751	430	206868	8.26E-16	5.36E-15	****	****	2.015786	1.751261	Infant > Teenager
Men	ARG diversity	Infant	Young Adult	751	844	362532	6.78E-07	1.36E-06	****	****	2.015786	1.887233	Infant > Young Adult
Men	ARG diversity	Infant	Middle-Aged Adult	751	1126	397937	0.031	0.036	*	*	2.015786	2.053393	Middle-Aged Adult > Infant
Men	ARG diversity	Infant	Older Adult	751	319	104130	0.000711	0.000995	***	***	2.015786	2.095096	Older Adult > Infant
Men	ARG diversity	Infant	Oldest Adult	751	58	15231	0.000134	0.000197	***	***	2.015786	2.184846	Oldest Adult > Infant
Men	ARG diversity	Toddler	Children	417	462	103478	0.057	0.061	ns	ns	1.919221	1.866987	Toddler > Children
Men	ARG diversity	Toddler	Teenager	417	430	111900	4.13E-10	1.16E-09	****	****	1.919221	1.751261	Toddler > Teenager
Men	ARG diversity	Toddler	Young Adult	417	844	191286	0.012	0.015	*	*	1.919221	1.887233	Toddler > Young Adult
Men	ARG diversity	Toddler	Middle-Aged Adult	417	1126	202232	2.84E-05	4.68E-05	****	****	1.919221	2.053393	Middle-Aged Adult > Toddler
Men	ARG diversity	Toddler	Older Adult	417	319	52212	5.65E-07	1.22E-06	****	****	1.919221	2.095096	Older Adult > Toddler
Men	ARG diversity	Toddler	Oldest Adult	417	58	6950	1.52E-07	3.55E-07	****	****	1.919221	2.184846	Oldest Adult > Toddler
Men	ARG diversity	Children	Teenager	462	430	116659	6.58E-06	1.15E-05	****	****	1.866987	1.751261	Children > Teenager
Men	ARG diversity	Children	Young Adult	462	844	197303	0.72	0.72	ns	ns	1.866987	1.887233	Young Adult > Children
Men	ARG diversity	Children	Middle-Aged Adult	462	1126	205683	5.48E-11	1.92E-10	****	****	1.866987	2.053393	Middle-Aged Adult > Children
Men	ARG diversity	Children	Older Adult	462	319	52691	1.24E-11	4.96E-11	****	****	1.866987	2.095096	Older Adult > Children
Men	ARG diversity	Children	Oldest Adult	462	58	6686	4.9E-10	1.25E-09	****	****	1.866987	2.184846	Oldest Adult > Children
Men	ARG diversity	Teenager	Young Adult	430	844	152749	3.77E-06	7.04E-06	****	****	1.751261	1.887233	Young Adult > Teenager
Men	ARG diversity	Teenager	Middle-Aged Adult	430	1126	154808	3.35E-28	9.38E-27	****	****	1.751261	2.053393	Middle-Aged Adult > Teenager
Men	ARG diversity	Teenager	Older Adult	430	319	38685	1.76E-24	2.46E-23	****	****	1.751261	2.095096	Older Adult > Teenager
Men	ARG diversity	Teenager	Oldest Adult	430	58	4372	9.57E-16	5.36E-15	****	****	1.751261	2.184846	Oldest Adult > Teenager
Men	ARG diversity	Young Adult	Middle-Aged Adult	844	1126	372956	2.81E-16	2.62E-15	****	****	1.887233	2.053393	Middle-Aged Adult > Young Adult
Men	ARG diversity	Young Adult	Older Adult	844	319	95441	1.77E-14	8.26E-14	****	****	1.887233	2.095096	Older Adult > Young Adult
Men	ARG diversity	Young Adult	Oldest Adult	844	58	12300	2.24E-10	6.97E-10	****	****	1.887233	2.184846	Oldest Adult > Young Adult
Men	ARG diversity	Middle-Aged Adult	Older Adult	1126	319	166493	0.046	0.052	ns	ns	2.053393	2.095096	Older Adult > Middle-Aged Adult
Men	ARG diversity	Middle-Aged Adult	Oldest Adult	1126	58	24326	0.001	0.001	**	***	2.053393	2.184846	Oldest Adult > Middle-Aged Adult
Men	ARG diversity	Older Adult	Oldest Adult	319	58	7570	0.028	0.034	*	*	2.095096	2.184846	Oldest Adult > Older Adult
